# Supplementary material for: CPF-Associated Phosphatase Activity Opposes Condensin-Mediated Chromosome Condensation
Source: PLoS Genet. 2014 Jun 19;10(6):e1004415. doi: 10.1371/journal.pgen.1004415 (PMC4063703; doi:10.1371/journal.pgen.1004415)
Supplement: Table S1 — List of the gene deletions identified in our screen for suppressors of the growth defect of cut3-477 at 34°C. (XLSX) [file pgen.1004415.s016.xlsx]

## Sheet: Feuil1
Table S1: Hits identified in our screen for gene deletions
of non-essential components of the transcription machinery
that could restore cell growth of cut3-477 at the restrictive temperature of 34°C
Gene name	Accession number	Function
swd2.2∆	SPAC824.04	CPF-associated protein
ppn1∆	SPCC74.02c	CPF-associated protein
ssu72∆	SPAC3G9.04	CTD phosphatase
cid14∆	SPAC12G12.13c	PolyA-Polymerase
ypa1∆	SPAC4F10.04	peptidyl-prolyl cis-trans isomerase activity
pin1∆	SPCC16C4.03	peptidyl-prolyl cis-trans isomerase activity
mms19∆	SPAC1071.02	Dos2 silencing complex subunit
sen1∆	SPAC6G9.10c	ATP-dependent 5' to 3' DNA/RNA helicase
top1∆	SPBC1703.14c	DNA topoisomerase I
tfs1∆	SPAC20H4.03c	transcription elongation factor TFIIS
