# Supplementary material for: CPF-Associated Phosphatase Activity Opposes Condensin-Mediated Chromosome Condensation
Source: PLoS Genet. 2014 Jun 19;10(6):e1004415. doi: 10.1371/journal.pgen.1004415 (PMC4063703; doi:10.1371/journal.pgen.1004415)
Supplement: Table S2 — List of the genes whose expression is significantly altered in the absence of Swd2.2. (XLSX) [file pgen.1004415.s017.xlsx]

## Sheet: Feuil1
Table S2: Genes whose expression is significantly altered in the absence of Swd2.2
Under-expressed genes
Name	p-value	Fold-Change	Function	Localisation
SPBC18H10.15	0.000135245	-7.55454	serine/threonine protein kinase Ppk23	nucleus/chromatin
SPCC645.02	0.000309143	-7.01894	mitochondrial matrix PGP phosphatase	mitochondrion
SPCC825.05c	4.49e-05	-4.91662	splicing coactivator SRRM1 (predicted)	ND
SPBC8E4.12c	0.00971109	-4.91369	extender of the chronological lifespan protein Ecl3	nucleus
SPCC622.19	2.43e-05	-4.60574	Jmj4 protein (predicted)	nucleus/chromatin
SPAC4C5.04	3.16e-05	-4.23252	SUMO E1-like activator enzyme Rad31	cytosol/nucleus
SPBC1685.11	3.05e-05	-3.92973	RecA family ATPase Rlp1, human XRCC2 homologue	cytosol/nucleus
SPAC8E11.01c	0.000351013	-3.67429	beta-fructofuranosidase (predicted)	cytosol/nucleus
SPBC15D4.05	5.21e-05	-3.20214	conserved CobW/HypB/UreG nucleotide binding domain protein	ND
SPBC26H8.16	0.00908372	-3.00544	mitochondrial protein, DUF1674 family	mitochondrion
SPBC23E6.03c	0.00760215	-2.97145	protein N-terminal amidase Nta1	nucleus>>cytosol + cytoplasmic dots
SPCC11E10.01	6.9e-06	-2.93047	cystathionine beta-lyase	ND
SPAC688.06c	0.00112743	-2.92279	structure-specific endonuclease subunit	nucleolar chromatin/rDNA
SPAC694.03	0.00508484	-2.82015	conserved fungal protein	cytosol/nucleus
SPAC26A3.17c	0.000484362	-2.75152	N-methyltransferase (predicted)	nucleus>cytosol
SPAC1F5.07c	2.87e-06	-2.74081	protoporphyrinogen oxidase	cytosol/nucleus
SPCC613.04c	0.000491643	-2.67579	UCS-domain protein Rng3	cytosol>nucleus
SPBC8E4.01c	0.000691483	-2.65535	inorganic phosphate transporter (predicted)	ND
SPBC18H10.11c	0.000255254	-2.55866	conserved fungal protein	mitochondrion
SPAC926.05c	0.000396299	-2.5134	diphthamide biosynthesis protein Dph4 (predicted)	nucleus>cytosol
SPBP4G3.02	0.00234975	-2.47204	acid phosphatase Pho1	ER
SPAC513.03	0.00683203	-2.46655	M-factor precursor Mfm2	cytosol/nucleus
SPCC1620.13	0.00172792	-2.43129	phosphoglycerate mutase family (predicted)	nucleus
SPAC186.05c	0.00310848	-2.36078	human TMEM165 homolog	ER
SPAC22G7.03	0.000519989	-2.32046	sequence orphan	cytosol/nucleus
SPBC725.17c	0.00415953	-2.25112	RNA polymerase I transcription factor subunit Rrn11 (predicted)	nucleus>cytosol
SPAC1B3.04c	3.87e-05	-2.23945	mitochondrial GTPase involved in translation Guf1	mitochondrion
SPBC1709.06	0.000352846	-2.23578	tRNA dihydrouridine synthase Dus2	nucleus
SPAC1F12.08	9.23e-05	-2.21562	cytidylyltransferase (predicted)	cytosol/nucleus
SPAC9.06c	0.000637681	-2.20674	5'-methylthioribulose-1-phosphate dehydratase, adducin (predicted)	ND
SPAC607.02c	0.0018998	-2.19856	conserved fungal protein	nucleolus>nucleus
SPBC336.05c	0.00155059	-2.17821	S-adenosylmethionine-dependent methyltransferase (predicted)	cytosol
SPCC1393.14	0.0014037	-2.16537	nuclear telomere cap complex subunit Ten1	telomere
SPAC30C2.03	0.00261572	-2.11546	sequence orphan	mitochondrion
SPBC1709.14	0.00100521	-2.09763	peptide N-glycanase (predicted)	nucleus>cytosol; NE
SPBC21B10.15	0.000267454	-2.08002	sequence orphan	ND
SPAC977.11	0.000968288	-2.0727	CRCB domain protein	ER
SPBC336.09c	0.00108947	-2.005	RNA polymerase I upstream activation factor complex subunit Rrn7	nucleus>cytosol
SPAC57A7.15c	0.00674329	-1.97834	sequence orphan	ND
SPBC1347.13c	0.000479503	-1.94419	ribose methyltransferase (predicted)	ER
SPCC330.19c	0.00177977	-1.94274	sequence orphan	ND
SPBC2G2.15c	0.00745911	-1.93485	mitochondrial 2' O-ribose methyltransferase Mrm2	mitochondrion
SPAC3G9.02	0.00217322	-1.91387	3-oxoacyl-[acyl-carrier-protein] reductase Oar2	mitochondrion
SPAC17A2.11	0.00268428	-1.91247	sequence orphan	mitochondrion
SPCC13B11.02c	0.00243988	-1.90703	sequence orphan	ND
SPBC1685.04	0.0017607	-1.90374	sequence orphan	SPB; nuclear dots; cytoplasmic dots
SPBC24C6.06	0.00574255	-1.90246	G-protein alpha subunit	cytosol
Over-expressed genes
SPAC869.09	0.00752101	2.0004	conserved fungal protein	cytosol/nucleus
SPBC947.05c	0.00113784	2.00143	ferric-chelate reductase Frp2 (predicted)	ER
SPBC16E9.16c	0.00787305	2.11052	Lsd90 protein	ND
SPAC1F8.05	0.00431092	2.27472	sequence orphan	ND
SPCC70.12c	0.00305771	2.33513	extender of the chronological lifespan protein Ecl1	nucleus
SPBPB2B2.06c	0.000952123	2.33912	phosphoprotein phosphatase (predicted)	cytosol/nucleus except nucleolus
SPBC1348.11	0.000192693	2.37697	membrane transporter, pseudogene	ND
SPCC1259.14c	0.00141681	2.55862	S. pombe specific UPF0300 family protein 5	periphery
SPAC977.18	0.00724126	3.07301	conserved fungal protein	ND
SPBC83.19c	0.00411277	3.11814	sequence orphan	mitochondrion: nucleus?
SPBPB2B2.07c	0.00185039	3.25498	S. pombe specific DUF999 protein family 7	ER, Golgi
SPCC70.04c	9.41e-05	3.39551	sequence orphan	nuclear envelope
SPBC839.06	0.000126009	4.03839	P-type ATPase, calcium transporting Cta3	periphery
SPBPB21E7.04c	3.83e-05	6.25902	human COMT ortholog 2	vacuole
