# Supplementary material for: CPF-Associated Phosphatase Activity Opposes Condensin-Mediated Chromosome Condensation
Source: PLoS Genet. 2014 Jun 19;10(6):e1004415. doi: 10.1371/journal.pgen.1004415 (PMC4063703; doi:10.1371/journal.pgen.1004415)
Supplement: Table S3 — List of the genes exhibiting a transcription termination defect in the absence of Swd2.2. (XLSX) [file pgen.1004415.s018.xlsx]

## Sheet: Feuil1
Table S3: Genes exhibiting transcription termination defects in the absence of Swd2.2
For every gene in the genome whose 3'UTR is annotated (4727 genes), the average RNA signal intensity observed in the 3'UTR of the gene was compared to the average signal intensity observed in the ORF of the gene.
This ratio was named "UTR ratio". This UTR ratio was calculated for every gene, in swd2.2+ or swd2.2∆ cells.
The UTR ratio observed in swd2.2∆ cells was then compared to the UTR ratio observed in swd2.2+ cells. When this ratio is superior to 1,5,
it means that there was proportionnally a 50% increase of the RNA signal in the 3'UTR of this gene when Swd2.2 was missing.
We interpreted this observation as a transcription termination defect. The 780 genes (out of 4727) for which this is the case are listed below.
This list is highy enriched for convergent, overlapping genes (see Figure 4BCD).
name	UTR ratios_swd2/wt
SPAPB2B4.05	18.8236
SPAC821.07c	17.7146
SPAC22G7.04	13.403
SPAC17G8.11c	10.8887
SPAC18B11.02c	9.29072
SPAC458.06	7.1868
SPAC17D4.03c	6.77218
SPBC1734.06	6.72908
SPAC343.15	6.48884
SPAC31A2.06	6.21869
SPBC216.02	5.51064
SPAC637.09	5.23449
SPAC1420.02c	4.89504
SPBC119.07	4.86278
SPAC17G8.05	4.76204
SPBC725.04	4.7593
SPCC645.07	4.61388
SPBC365.11	4.58563
SPBC1105.10	4.54919
SPACUNK4.08	4.51345
SPAC22H10.10	4.5131
SPBC16H5.11c	4.41646
SPBC1703.07	4.38009
SPAC23A1.19c	4.34733
SPAC11E3.08c	4.30037
SPBC20F10.05	4.2698
SPAC22A12.09c	4.22122
SPCC74.05	4.14436
SPCC1620.06c	4.13065
SPAC1B3.05	4.10736
SPAC31A2.07c	4.04503
SPAC5H10.01	3.97562
SPCC970.10c	3.94348
SPAC2C4.12c	3.8665
SPAC4F8.05c	3.84795
SPBC27B12.09c	3.84182
SPBC12C2.08	3.81386
SPBC115.02c	3.79934
SPAC22E12.06c	3.79311
SPCC1259.10	3.72872
SPAC664.04c	3.70597
SPCC736.04c	3.67846
SPBC2D10.17	3.65107
SPAC644.16	3.61779
SPBC13G1.07	3.60778
SPBC21H7.04	3.58795
SPAC3F10.03	3.55288
SPAC1002.11	3.55168
SPBC2G5.07c	3.54823
SPBC725.01	3.50059
SPBP23A10.04	3.49771
SPAC2F7.17	3.48454
SPCC18B5.08c	3.48266
SPAC18G6.02c	3.45018
SPAC29A4.06c	3.44661
SPAC2G11.12	3.44201
SPBC2G2.08	3.42865
SPBC3H7.13	3.42459
SPAC17A5.07c	3.39688
SPAC6F12.16c	3.36816
SPAC6B12.09	3.36606
SPAC1F3.07c	3.33667
SPBC21B10.08c	3.32679
SPAC1834.11c	3.32395
SPCC16A11.16c	3.32038
SPCC191.10	3.31277
SPBC1289.08	3.29633
SPCC1259.01c	3.28174
SPBC25B2.01	3.2664
SPAP8A3.11c	3.24067
SPBC19C7.07c	3.22829
SPAC5H10.13c	3.1978
SPAC27E2.09	3.18429
SPCC320.05	3.16731
SPCC2H8.04	3.1562
SPBC13E7.07	3.1316
SPBC6B1.07	3.13008
SPBC15D4.03	3.12557
SPCC16C4.06c	3.11904
SPBC1711.06	3.11219
SPAC2E1P5.03	3.11042
SPAC607.10	3.10194
SPAC10F6.05c	3.10069
SPCC1322.02	3.1005
SPAC1687.11	3.08395
SPBC887.12	3.07528
SPBC839.11c	3.07266
SPAC144.16	3.05015
SPBC8E4.03	3.04354
SPAC1093.01	3.02837
SPAC823.08c	2.98405
SPAC2G11.10c	2.97923
SPBC2A9.08c	2.97605
SPAC12G12.10	2.97137
SPBC25D12.04	2.96304
SPAC3F10.16c	2.95904
SPBC1271.03c	2.95208
SPAC18G6.12c	2.94607
SPBC16A3.11	2.92156
SPBC6B1.04	2.91984
SPAC22A12.03c	2.91806
SPBC1861.04c	2.91406
SPAC23C4.18c	2.898
SPBC216.07c	2.89116
SPACUNK4.14	2.88498
SPBC1E8.02	2.88132
SPBC1709.08	2.8753
SPAC26H5.13c	2.86491
SPAC4D7.04c	2.85257
SPAC4F8.04	2.84948
SPCC622.10c	2.84903
SPBC19C2.08	2.84877
SPCC4G3.07c	2.82737
SPAC17G6.03	2.82658
SPBC11G11.05	2.81944
SPBC56F2.01	2.81852
SPAC1565.07c	2.81337
SPCC162.09c	2.81238
SPAC30C2.02	2.81185
SPAPB1E7.11c	2.80926
SPAC637.04	2.80762
SPBC30D10.05c	2.80519
SPBC6B1.05c	2.80475
SPAC7D4.09c	2.79421
SPBC3B9.02c	2.7932
SPBC25H2.13c	2.7802
SPCC1739.14	2.78005
SPAC688.11	2.77243
SPAC167.07c	2.76694
SPAC2G11.04	2.74891
SPCC338.11c	2.74859
SPCC4B3.16	2.74613
SPAC7D4.07c	2.73809
SPBC16C6.10	2.72508
SPAC31A2.14	2.71436
SPAC1783.01	2.70772
SPAC13G6.11c	2.69113
SPBC16G5.02c	2.68785
SPAC2H10.02c	2.68434
SPAC4G8.06c	2.68254
SPAC6G10.10c	2.67951
SPAC11D3.05	2.67194
SPBP19A11.06	2.67193
SPAC9G1.05	2.64317
SPAC20G4.03c	2.64145
SPAC1556.05c	2.62471
SPBP35G2.08c	2.61302
SPCC663.11	2.61159
SPAC4G9.17c	2.59647
SPBC1921.03c	2.58702
SPBC3E7.15c	2.58256
SPBC1A4.08c	2.58214
SPAC16A10.01	2.57977
SPAC13D6.05	2.57196
SPBC30B4.04c	2.56815
SPAC222.07c	2.55735
SPCC736.05	2.5548
SPBC1271.01c	2.54423
SPCC1919.07	2.53999
SPAC1039.06	2.53754
SPAC22A12.14c	2.53308
SPAC14C4.07	2.53206
SPAC637.08	2.53086
SPAC959.05c	2.52901
SPCC4G3.18	2.5169
SPBC2G2.14	2.51542
SPAC6G10.09	2.51502
SPAC17C9.01c	2.51345
SPAC22E12.19	2.51279
SPAC24C9.14	2.50759
SPAC10F6.02c	2.50674
SPBC23G7.07c	2.50201
SPCC16A11.05c	2.49189
SPBC14C8.15	2.49135
SPAC6F12.02	2.48528
SPAC20H4.08	2.47845
SPAC22A12.11	2.47758
SPBC15D4.06	2.46938
SPCC338.12	2.46899
SPCC18.04	2.46512
SPBC1778.02	2.46401
SPCC1442.10c	2.45537
SPBC32F12.10	2.45491
SPAC23C4.06c	2.45205
SPBC2A9.05c	2.44681
SPAC27F1.04c	2.44676
SPAC1B2.02c	2.44421
SPAC6G10.07	2.44274
SPCC794.03	2.44255
SPAC824.07	2.43843
SPAC664.05	2.43513
SPBP4H10.15	2.4336
SPBC887.14c	2.4326
SPCC16A11.04	2.42994
SPAC18B11.05	2.42143
SPAC1565.01	2.41814
SPAC821.11	2.41667
SPBC1773.04	2.40958
SPBC106.02c	2.40587
SPAC20G4.08	2.40209
SPBC1711.08	2.38366
SPAC15A10.01	2.38127
SPCC777.14	2.38011
SPCC550.09	2.37942
SPCPB16A4.07	2.37502
SPAC30D11.04c	2.3703
SPBP8B7.04	2.364
SPAC2F3.02	2.35447
SPBC365.12c	2.35252
SPBC354.01	2.35228
SPAC16E8.09	2.35135
SPBP8B7.20c	2.33859
SPAC4D7.12c	2.33689
SPAC12B10.05	2.33493
SPAC6G9.08	2.32576
SPBC16A3.12c	2.31813
SPAC13G6.07c	2.31161
SPBC902.06	2.30603
SPBC13G1.04c	2.29881
SPAC15E1.08	2.29185
SPCC4B3.15	2.28997
SPAC57A10.11c	2.28851
SPAC14C4.15c	2.28055
SPBC1215.01	2.27403
SPBC337.06c	2.27365
SPAC1834.01	2.27111
SPCC70.07c	2.26456
SPAC1250.01	2.26249
SPAC17A5.01	2.25981
SPCC1795.09	2.25823
SPCC330.02	2.25783
SPAC23H4.06	2.25649
SPAC23G3.10c	2.25133
SPBC16E9.06c	2.24998
SPBP19A11.03c	2.24988
SPAC22F8.11	2.24898
SPBC25H2.08c	2.24434
SPAC26A3.12c	2.24047
SPCC737.08	2.24042
SPBC947.06c	2.24031
SPAC23C11.01	2.23996
SPAC821.06	2.23436
SPAC1D4.04	2.22655
SPBC3B9.09	2.22527
SPAC4F8.11	2.22066
SPBC23E6.05	2.21935
SPAC637.12c	2.21178
SPBC18H10.05	2.20835
SPAC31A2.03	2.20809
SPBC428.03c	2.2069
SPCC663.06c	2.20652
SPAC23D3.13c	2.20546
SPBC1347.03	2.20225
SPAC13G6.12c	2.19725
SPBC12D12.09	2.19619
SPBC27B12.02	2.1957
SPCC285.03	2.19214
SPBC21H7.07c	2.18162
SPBC21.03c	2.17174
SPBC1604.02c	2.17121
SPBC1778.04	2.16826
SPCC737.05	2.16595
SPAC3H8.07c	2.16478
SPAC1486.09	2.16466
SPCC1183.03c	2.16445
SPBC947.15c	2.16307
SPAC20G8.02	2.15813
SPBC1734.04	2.14578
SPBC1703.14c	2.13909
SPAC13F5.06c	2.13908
SPBC3E7.01	2.13798
SPAC13F5.05	2.1377
SPCC553.05c	2.13686
SPBC1105.03c	2.13054
SPAC1B3.11c	2.12687
SPAPB18E9.01	2.12539
SPCC794.16	2.12129
SPBC12D12.04c	2.11739
SPAC6G9.04	2.11361
SPBC354.10	2.11216
SPBC16C6.06	2.11177
SPBC20F10.02c	2.11073
SPAC630.13c	2.10108
SPAC22H10.05c	2.09977
SPBC609.02	2.09833
SPAC4F8.13c	2.09334
SPAC23H3.11c	2.08688
SPBC3D6.12	2.08251
SPAC17H9.05	2.08188
SPCC794.09c	2.08174
SPBC2G2.01c	2.08106
SPBC725.05c	2.07838
SPAC6F6.17	2.07513
SPCC1259.11c	2.07441
SPAC23C11.05	2.07355
SPBC3E7.11c	2.07355
SPAC959.10	2.0706
SPAC4F8.12c	2.0672
SPAC343.17c	2.06543
SPCC1442.01	2.06527
SPBP23A10.05	2.06279
SPBC12C2.07c	2.0556
SPBC36.07	2.05476
SPBC13G1.02	2.05301
SPAC1002.14	2.0523
SPAC25A8.03c	2.05207
SPAC3G6.11	2.05112
SPBC21B10.07	2.05066
SPCC550.07	2.04772
SPCC613.09	2.04769
SPBC13E7.03c	2.04713
SPAC56F8.16	2.04625
SPAC6F12.09	2.04601
SPAC144.18	2.04202
SPAC13C5.02	2.04202
SPCC622.04	2.04043
SPAC630.06c	2.03987
SPAC22H12.05c	2.03941
SPBC17G9.06c	2.03742
SPBC21H7.05	2.03678
SPAC24C9.10c	2.03521
SPAC2G11.05c	2.02986
SPAC30D11.14c	2.02386
SPAPB17E12.13	2.02284
SPBC24C6.11	2.02258
SPCC1235.01	2.02229
SPBC23G7.13c	2.02069
SPAC3F10.05c	2.01992
SPAC23G3.09	2.01887
SPBC4F6.10	2.0168
SPAC25H1.07	2.01661
SPAC25B8.08	2.01655
SPAC31G5.09c	2.01446
SPAC12B10.06c	2.01252
SPBC19C7.01	2.01187
SPAC2G11.14	2.00789
SPCC285.11	2.00277
SPAC1F5.11c	2.00158
SPCC1827.07c	1.99453
SPAC13A11.01c	1.99363
SPAC637.07	1.99361
SPAC683.02c	1.99239
SPAC959.07	1.99094
SPAC23A1.15c	1.98426
SPAC27E2.04c	1.98297
SPAPB1A10.13	1.9811
SPCC645.09	1.98069
SPAC1002.20	1.97985
SPAC1F5.10	1.97753
SPAC869.02c	1.97638
SPAC26A3.03c	1.97245
SPAC7D4.06c	1.97095
SPBC25H2.06c	1.96968
SPAC1142.05	1.96951
SPBC947.03c	1.96946
SPCC5E4.05c	1.96662
SPAC4F10.06	1.96331
SPCC1259.08	1.95879
SPBC16E9.18	1.95765
SPAC343.01c	1.95748
SPCP25A2.02c	1.95681
SPBC1709.13c	1.95573
SPBP8B7.09c	1.95518
SPAC9.05	1.95437
SPAC4F8.07c	1.95359
SPCC1739.15	1.95353
SPAPB8E5.04c	1.94848
SPAC1F5.06	1.94759
SPAC22A12.13	1.94037
SPAC17A5.06	1.93992
SPBC11G11.03	1.93863
SPBC1D7.05	1.93528
SPCC757.08	1.93344
SPBC14F5.13c	1.93214
SPCC11E10.07c	1.93191
SPCC794.08	1.92798
SPAC18B11.07c	1.92778
SPBC32F12.06	1.92623
SPBC1306.01c	1.92558
SPAC32A11.04c	1.92419
SPCC1620.05	1.92235
SPBC4B4.02c	1.91703
SPAC7D4.13c	1.91436
SPAPJ696.01c	1.91421
SPBC21B10.09	1.91258
SPBC16D10.01c	1.91156
SPAC26A3.02	1.9103
SPBC1861.02	1.90853
SPAC19A8.10	1.90686
SPBC8D2.16c	1.9066
SPBC1734.08	1.90324
SPAC644.07	1.9032
SPBC1D7.02c	1.89663
SPBC28E12.05	1.89464
SPAC1093.04c	1.89194
SPAC694.04c	1.88676
SPBPB2B2.11	1.88553
SPAC30C2.07	1.8821
SPBC3F6.01c	1.88185
SPBC2G5.01	1.88129
SPAC1F3.03	1.88061
SPAC1F7.01c	1.88047
SPBPB2B2.05	1.87687
SPCC18.13	1.87655
SPCC74.02c	1.87623
SPCC4E9.01c	1.87277
SPAC26F1.13c	1.87265
SPAC1D4.02c	1.8716
SPAC24H6.06	1.87129
SPBC1A4.07c	1.87109
SPBC1711.07	1.86959
SPBC3D6.08c	1.86853
SPAC23H4.01c	1.86567
SPBC14C8.10	1.86338
SPCC736.07c	1.86076
SPBC2F12.07c	1.85588
SPAC22F3.08c	1.85503
SPBC887.03c	1.8516
SPBC1734.16c	1.85143
SPBC20F10.07	1.8498
SPBC18E5.11c	1.8483
SPAC890.03	1.84702
SPAC2F3.11	1.84697
SPAC1F3.10c	1.84325
SPAC24B11.13	1.84306
SPAC630.04c	1.83936
SPBC31E1.06	1.83919
SPBC2D10.06	1.83879
SPAC343.14c	1.83865
SPCC1223.06	1.83714
SPCC24B10.21	1.8363
SPAC1071.10c	1.83617
SPBC36B7.08c	1.83538
SPBP35G2.07	1.8329
SPAC1F12.05	1.83232
SPAC25G10.02	1.83227
SPBC3B9.16c	1.83209
SPAC29B12.01	1.82978
SPAC1565.05	1.82908
SPAC6C3.06c	1.8285
SPCC5E4.07	1.82771
SPAC4G9.04c	1.82665
SPBC13E7.09	1.82632
SPAC2C4.17c	1.82543
SPBC16G5.10	1.82488
SPBC887.02	1.82476
SPCC1322.09	1.82393
SPAC23C11.09	1.82311
SPAC16.03c	1.82115
SPBC3E7.10	1.81596
SPAC513.07	1.81408
SPCP1E11.07c	1.81394
SPCP25A2.03	1.81069
SPBC725.14	1.81068
SPCC1223.09	1.81041
SPBC1604.08c	1.80934
SPCC970.09	1.80925
SPBC29A3.02c	1.80851
SPCC613.12c	1.80718
SPAC1071.07c	1.80403
SPBC3B9.01	1.80133
SPAC31G5.16c	1.80065
SPCC962.02c	1.80019
SPBC29A3.11c	1.8
SPBC359.04c	1.79995
SPAC15F9.03c	1.79872
SPCC1450.10c	1.79836
SPAPB1E7.12	1.79732
SPBC17A3.07	1.79635
SPBC32F12.02	1.79629
SPCC1739.07	1.79617
SPAC29A4.07	1.79393
SPAC12G12.02	1.79375
SPAC1D4.05c	1.79303
SPCC1183.10	1.79279
SPBC9B6.11c	1.79269
SPBC14F5.06	1.79072
SPAC22F3.13	1.7903
SPAC30C2.04	1.78921
SPBC685.06	1.78631
SPAC26F1.04c	1.78626
SPAC15A10.04c	1.78547
SPBC14F5.09c	1.7841
SPAC589.03c	1.78352
SPAC1142.01	1.78352
SPAC644.13c	1.78336
SPBC3H7.04	1.78299
SPAC821.13c	1.78268
SPCC126.03	1.78066
SPAC513.06c	1.78002
SPAPB8E5.03	1.77727
SPAC1805.16c	1.77645
SPBC56F2.07c	1.77466
SPAC17C9.10	1.77448
SPAC8F11.06	1.77321
SPAC2E12.03c	1.77244
SPBC577.03c	1.77086
SPAC3A11.07	1.7676
SPBC646.04	1.76727
SPAC23C4.16c	1.76673
SPBC19C7.02	1.76384
SPAC9G1.06c	1.76379
SPCC11E10.09c	1.76305
SPCP1E11.05c	1.76272
SPCC645.08c	1.76125
SPBPJ4664.04	1.76076
SPCC290.02	1.75994
SPCC330.13	1.75865
SPBC1709.17	1.75781
SPAC1002.09c	1.75482
SPAC4A8.05c	1.75239
SPAC1565.08	1.75188
SPAC11E3.03	1.75105
SPBC16G5.15c	1.7505
SPBC18H10.16	1.7498
SPBC11C11.08	1.74905
SPBC14F5.10c	1.74435
SPBC2G2.05	1.74405
SPBC609.05	1.74376
SPAC3H8.06	1.74283
SPAC824.02	1.74197
SPCC777.11	1.7391
SPAC6F6.02c	1.73534
SPBC27B12.05	1.73433
SPAC1002.10c	1.73431
SPAC23C4.11	1.73276
SPBC19C7.12c	1.73003
SPAC167.03c	1.72824
SPAC1687.10	1.728
SPBC16A3.07c	1.72692
SPAC24C9.11	1.72394
SPAC17A2.03c	1.72309
SPBC409.19c	1.72166
SPAC3F10.17	1.72134
SPBC106.07c	1.71944
SPBC1271.10c	1.71813
SPCC364.04c	1.71645
SPBC115.01c	1.71547
SPCC1322.14c	1.71499
SPAC29B12.05c	1.71108
SPAC17H9.11	1.71047
SPAC14C4.14	1.71034
SPBC405.03c	1.70842
SPAC15E1.04	1.69793
SPAC31G5.14	1.69525
SPCC548.04	1.69478
SPAC1782.01	1.69168
SPAC17A2.08c	1.69041
SPBC18E5.03c	1.68995
SPBC354.04	1.68993
SPAC3A11.02	1.68716
SPAC3A12.12	1.68442
SPCC548.05c	1.68319
SPAC9G1.09	1.68246
SPCC965.07c	1.68212
SPCC162.02c	1.6808
SPAC144.11	1.67958
SPAC10F6.12c	1.67854
SPAC1F8.04c	1.67803
SPAC17G6.15c	1.67564
SPBC9B6.10	1.67557
SPBC354.05c	1.67423
SPBC83.14c	1.67218
SPAC11E3.13c	1.67157
SPBC365.13c	1.67133
SPBC30D10.04	1.67129
SPCC1739.01	1.67071
SPBC106.01	1.67052
SPBC211.08c	1.6677
SPBC3B9.22c	1.66451
SPBC16D10.07c	1.66446
SPAP19A11.05c	1.6644
SPAC26F1.01	1.66405
SPAC869.10c	1.66232
SPBC713.06	1.66202
SPBC1861.03	1.66163
SPCC569.03	1.66091
SPCC4G3.14	1.66036
SPAC328.02	1.65791
SPBC3B8.04c	1.6574
SPAC4F8.10c	1.65661
SPAC16E8.13	1.65646
SPCC1739.12	1.65439
SPAPYUK71.03c	1.65428
SPAC23A1.14c	1.65302
SPAC3H1.10	1.65298
SPAC6F12.07	1.65168
SPAC18G6.07c	1.6513
SPAC19B12.01	1.64932
SPCC63.11	1.64901
SPAC22H12.01c	1.64823
SPAC22F8.12c	1.64509
SPAC23H4.10c	1.64468
SPBC14C8.04	1.64413
SPBC4.04c	1.64204
SPCC306.04c	1.64135
SPAC10F6.15	1.64085
SPAC12G12.08	1.6391
SPBC1E8.05	1.63819
SPAC1F12.09	1.63741
SPBC691.02c	1.63728
SPAC31F12.01	1.63579
SPAC31A2.04c	1.6346
SPCC70.03c	1.63444
SPAC7D4.04	1.63354
SPBC887.18c	1.63353
SPBC1709.15c	1.63207
SPBC12C2.12c	1.632
SPAC458.05	1.63158
SPAC1782.05	1.63149
SPBC13G1.03c	1.63072
SPCC330.04c	1.63054
SPAC2G11.13	1.62964
SPCC1682.04	1.62789
SPAC20G8.01	1.62728
SPAC16A10.02	1.62678
SPBC18E5.04	1.62614
SPBC21C3.20c	1.62452
SPBC1198.09	1.62428
SPBC27B12.04c	1.62165
SPAC25B8.16	1.62121
SPBC336.13c	1.62073
SPAC27F1.07	1.61967
SPCC1223.11	1.61933
SPAC1F7.02c	1.61807
SPCC4B3.09c	1.61776
SPBC36.12c	1.61616
SPAC630.15	1.61503
SPCC569.06	1.61464
SPCC16C4.18c	1.61461
SPAC26A3.16	1.61457
SPCC1442.09	1.61442
SPCC553.01c	1.61094
SPAC31G5.01	1.61013
SPCC1322.13	1.60918
SPBC1685.12c	1.60826
SPBC216.06c	1.60748
SPBC32F12.16	1.60546
SPBPB21E7.10	1.605
SPAC688.12c	1.6047
SPCC1795.08c	1.60454
SPBC1709.16c	1.60442
SPCC1259.09c	1.60403
SPBC646.10c	1.60385
SPCC594.04c	1.60268
SPAC328.08c	1.60236
SPCC1223.07c	1.60057
SPBC15C4.01c	1.60021
SPCC1223.03c	1.59892
SPCC1183.06	1.59794
SPBC713.12	1.59701
SPAC19A8.12	1.5966
SPBC1683.09c	1.59452
SPCC16A11.15c	1.59435
SPAPB24D3.01	1.59374
SPBP23A10.12	1.59358
SPCC338.15	1.59331
SPBC1A4.01	1.59326
SPAPB1A10.07c	1.59256
SPAC1B3.15c	1.59179
SPCC1020.04c	1.59151
SPBC28F2.03	1.59147
SPAC3C7.09	1.58843
SPBP35G2.10	1.58843
SPCC1223.12c	1.58825
SPCC1682.12c	1.58812
SPAC3H1.13	1.58767
SPAC186.06	1.58514
SPBC1734.12c	1.58387
SPCC825.04c	1.58188
SPAC23A1.04c	1.58184
SPCC576.04	1.58097
SPBC19G7.04	1.57972
SPCC1020.12c	1.57748
SPAC8C9.06c	1.57604
SPBC2A9.04c	1.57485
SPAC1142.08	1.57207
SPBC18E5.13	1.57082
SPAC25H1.06	1.56979
SPAC8F11.05c	1.56951
SPCC1183.01	1.56939
SPAC926.02	1.56898
SPAC1805.17	1.56862
SPAC6B12.15	1.56841
SPAC29A4.03c	1.56819
SPBC13E7.05	1.56631
SPBC1683.07	1.56601
SPAC17G6.13	1.56542
SPBC4.05	1.56509
SPBC32H8.10	1.56488
SPBC13G1.11	1.56441
SPAC9E9.14	1.56428
SPBC649.03	1.56425
SPBC1289.02c	1.56222
SPBC409.04c	1.56125
SPAC6G9.13c	1.56066
SPAC2F7.04	1.55974
SPBC146.12	1.55953
SPAP8A3.06	1.5595
SPAC9G1.13c	1.55878
SPCC970.02	1.55519
SPAC343.13	1.55473
SPCC31H12.05c	1.55445
SPAC31G5.12c	1.55278
SPAC688.07c	1.55275
SPAC57A7.06	1.55234
SPAC1F3.01	1.5515
SPBC56F2.09c	1.5505
SPAC19G12.05	1.54971
SPAC6C3.08	1.54824
SPAC2F3.03c	1.54616
SPBC1706.03	1.54606
SPBC19F5.02c	1.54603
SPBC646.06c	1.54587
SPAC1805.06c	1.54541
SPCC777.07	1.54462
SPBC2A9.11c	1.54408
SPAC6G9.09c	1.54266
SPCC794.04c	1.54238
SPCC1840.05c	1.54222
SPCC1620.04c	1.54209
SPAC3F10.12c	1.54138
SPAC1A6.01c	1.54076
SPAC21E11.05c	1.53989
SPAC21E11.04	1.53815
SPAC26F1.06	1.53773
SPBC21C3.01c	1.53743
SPCC1442.16c	1.53735
SPBC16G5.17	1.53549
SPAC22E12.03c	1.53517
SPAC26H5.06	1.53502
SPCC622.11	1.53461
SPCC24B10.22	1.53166
SPBC1685.03	1.5313
SPAC2E12.02	1.53045
SPBC2A9.12	1.53037
SPCC736.06	1.52992
SPCC962.01	1.52859
SPBP8B7.18c	1.52856
SPBC4F6.11c	1.52825
SPAC1952.07	1.5274
SPBC776.11	1.52721
SPAC343.19	1.52712
SPBC1A4.09	1.52588
SPCC18.05c	1.52442
SPCC188.04c	1.52164
SPBC800.06	1.52128
SPAC1420.04c	1.51964
SPCC162.08c	1.51887
SPBC36.08c	1.51804
SPBC13E7.08c	1.5157
SPBC16D10.03	1.51534
SPAC167.05	1.5153
SPBC215.03c	1.51513
SPCC11E10.05c	1.51425
SPBC17D1.06	1.51374
SPBC30D10.06	1.51278
SPCC1753.01c	1.51246
SPBC713.08	1.51218
SPAC521.03	1.51047
SPCC4B3.14	1.51035
SPBC14C8.16c	1.51015
SPCPJ732.01	1.50922
SPAC24H6.10c	1.50879
SPAC11D3.13	1.50796
SPBPB8B6.02c	1.50788
SPAC6B12.10c	1.50748
SPAP27G11.03	1.50747
SPCC569.05c	1.50713
SPCC188.07	1.50683
SPAC25B8.17	1.5065
SPBC13E7.04	1.50473
SPBC16C6.07c	1.50431
SPAC14C4.05c	1.50384
SPAPB21F2.02	1.5038
SPAC3F10.13	1.50366
SPCC962.03c	1.50358
SPBC26H8.06	1.50187
SPBC2G2.11	1.50143
SPCP31B10.06	1.50098
