# Supplementary material for: CPF-Associated Phosphatase Activity Opposes Condensin-Mediated Chromosome Condensation
Source: PLoS Genet. 2014 Jun 19;10(6):e1004415. doi: 10.1371/journal.pgen.1004415 (PMC4063703; doi:10.1371/journal.pgen.1004415)
Supplement: Table S4 — List of the proteins identified after LC-MS/MS analysis of the affinity purifications of Yth1, Ppn1, Swd2.2 and PP1Dis2. Numbers correspond to the number of unique peptides identified for each protein. Proteins labeled in black were discarded as not specific as they were also identified after purification of a no-tag control. (XLSX) [file pgen.1004415.s019.xlsx]

## Sheet: legend
Table S4: Number of unique peptides recovered after affinity purification of the indicated baits.
In red are the peptides never identified in purifications from a no-tag control

## Sheet: yth1
Protein Descriptions	Peptides (seq) yth1_flag
>SPBC1709.08 |cft1||cleavage factor one Cft1 |Schizosaccharomyces pombe|chr 2|||Manual	60
>SPBC1709.15c |cft2||cleavage factor two Cft2/polyadenylation factor CPSF-73 |Schizosaccharomyces pombe|chr 2|||Manual	31
>SPBC646.04 |pla1||poly|Schizosaccharomyces pombe|chr 2|||Manual	30
>SPAC1071.01c |pta1|SPAC4H3.15c|mRNA cleavage and polyadenylation specificity factor complex subunit Pta1|Schizosaccharomyces pombe|chr 1|||Manual	27
>SPAC17G6.16c |ysh1||mRNA cleavage and polyadenylation specificity factor complex subunit Ysh1|Schizosaccharomyces pombe|chr 1|||Manual	24
>SPCC74.02c |||mRNA cleavage and polyadenylation specificity factor complex associated protein|Schizosaccharomyces pombe|chr 3|||Manual	18
>SPCC1739.13 |ssa2||heat shock protein Ssa2|Schizosaccharomyces pombe|chr 3|||Manual	17
>SPAC1783.05 |hrp1|chd1|ATP-dependent DNA helicase Hrp1|Schizosaccharomyces pombe|chr 1|||Manual	16
>SPBC23E6.01c ||SPBPJ758.01|RNA-binding protein, rrm type|Schizosaccharomyces pombe|chr 2|||Manual	15
>SPAC13G7.02c |ssa1||heat shock protein Ssa1 |Schizosaccharomyces pombe|chr 1|||Manual	14
>SPAC12G12.14c |pfs2||WD repeat protein Pfs2|Schizosaccharomyces pombe|chr 1|||Manual	12
>SPBC776.02c |dis2|sds1, bws1|serine/threonine protein phosphatase PP1|Schizosaccharomyces pombe|chr 2|||Manual	12
>SPAC57A7.04c |pabp||mRNA export shuttling protein|Schizosaccharomyces pombe|chr 1|||Manual	12
>SPBP8B7.03c |rpl402|rpl4-2, rpl4|60S ribosomal protein L2|Schizosaccharomyces pombe|chr 2|||Manual	11
>SPAC3G9.04 |ssu72||phosphoric ester hydrolase Ssu72 |Schizosaccharomyces pombe|chr 1|||Manual	10
>SPAC824.04 |||WD repeat protein|Schizosaccharomyces pombe|chr 1|||Manual	10
>SPCC1795.11 |sum3|ded1, slh3, moc2|ATP-dependent RNA helicase Sum3|Schizosaccharomyces pombe|chr 3|||Manual	10
>SPBC1815.01 |eno101|eno1|enolase|Schizosaccharomyces pombe|chr 2|||Manual	10
>SPBP8B7.16c |dbp2||ATP-dependent RNA helicase Dbp2|Schizosaccharomyces pombe|chr 2|||Manual	10
>SPAC22E12.18 |||conserved fungal protein|Schizosaccharomyces pombe|chr 1|||Manual	9
>SPAC227.08c |yth1||zinc finger protein Yth1|Schizosaccharomyces pombe|chr 1|||Manual	8
>SPBC32F12.11 |tdh1|gpd1|glyceraldehyde-3-phosphate dehydrogenase Tdh1|Schizosaccharomyces pombe|chr 2|||Manual;>SPBC354.12 |gpd3||glyceraldehyde 3-phosphate dehydrogenase Gpd3|Schizosaccharomyces pombe|chr 2|||Manual	8
>SPAC22H12.04c |rps102|rps1-2, rps3a-2|40S ribosomal protein S3a |Schizosaccharomyces pombe|chr 1|||Manual	8
>SPAC23A1.10 |ef1a-b||translation elongation factor EF-1 alpha Ef1a-b|Schizosaccharomyces pombe|chr 1|||Manual;>SPBC839.15c |ef1a-c||translation elongation factor EF-1 alpha Ef1a-c|Schizosaccharomyces pombe|chr 2|||Manual;>SPCC794.09c |ef1a-a||translation	8
>SPBC14F5.04c |pgk1||phosphoglycerate kinase|Schizosaccharomyces pombe|chr 2|||Manual	8
>SPBC1711.06 |rpl401|rpl4-1, rpl4|60S ribosomal protein L2|Schizosaccharomyces pombe|chr 2|||Manual	8
>SPBC29A3.04 |rpl8||60S ribosomal protein L7a |Schizosaccharomyces pombe|chr 2|||Manual	8
>SPAC13G6.02c |rps101|rps1-1, rps3a-1|40S ribosomal protein S3a|Schizosaccharomyces pombe|chr 1|||Manual	7
>SPAC26F1.06 |gpm1||monomeric 2,3-bisphosphoglycerate |Schizosaccharomyces pombe|chr 1|||Manual	7
>SPBC29B5.03c |rpl26||60S ribosomal protein L26|Schizosaccharomyces pombe|chr 2|||Manual	7
>SPAC16.02c |srp2||mRNA export factor Srp2|Schizosaccharomyces pombe|chr 1|||Manual	6
>SPAC22G7.10 |||mRNA cleavage and polyadenylation specificity factor complex subunit, Fip1 homolog |Schizosaccharomyces pombe|chr 1|||Manual	6
>SPAC22A12.04c |rps2201|rps22-1, rps15a-1|40S ribosomal protein S15a|Schizosaccharomyces pombe|chr 1|||Manual;>SPAC5D6.01 |rps2202|rps22-2, rps15a-2|40S ribosomal protein S15a|Schizosaccharomyces pombe|chr 1|||Manual	6
>SPAC8C9.08 |rps5||40S ribosomal protein S5|Schizosaccharomyces pombe|chr 1|||Manual	6
>SPAC144.11 |rps1102|rps11-2, rps11|40S ribosomal protein S11|Schizosaccharomyces pombe|chr 1|||Manual;>SPAC31G5.03 |rps1101|rps11-1|40S ribosomal protein S11|Schizosaccharomyces pombe|chr 1|||Manual	6
>SPAC18G6.14c |rps7||40S ribosomal protein S7 |Schizosaccharomyces pombe|chr 1|||Manual	6
>SPAC328.10c |rps502|rps5-2|40S ribosomal protein S5|Schizosaccharomyces pombe|chr 1|||Manual	6
>SPAC664.04c |rps1602|rps16-2, rps16|40S ribosomal protein S16|Schizosaccharomyces pombe|chr 1|||Manual;>SPBC18H10.14 |rps1601|rps16-1|40S ribosomal protein S16|Schizosaccharomyces pombe|chr 2|||Manual	6
>SPAC926.04c |hsp90|swo1|heat shock protein Hsp90|Schizosaccharomyces pombe|chr 1|||Manual	6
>SPBC19F8.08 |rps401|rps4-1, rps4, SPBC25H2.17c|40S ribosomal protein S4|Schizosaccharomyces pombe|chr 2|||Manual;>SPAC959.07 |rps403|rps4-3, rps4|40S ribosomal protein S4|Schizosaccharomyces pombe|chr 1|||Manual	6
>SPBC21B10.10 |rps402|rps4-2|40S ribosomal protein S4|Schizosaccharomyces pombe|chr 2|||Manual	6
>SPBC2D10.10c |fib1|fib|fibrillarin|Schizosaccharomyces pombe|chr 2|||Manual	6
>SPCC74.05 |rpl2702|rpl27-2|60S ribosomal protein L27|Schizosaccharomyces pombe|chr 3|||Manual	6
>SPBC3B9.11c |ctf1||mRNA cleavage and polyadenylation specificity factor complex subunit Ctf1|Schizosaccharomyces pombe|chr 2|||Manual	5
>SPAC22A12.15c |bip1|bip|BiP |Schizosaccharomyces pombe|chr 1|||Manual	5
>SPAC4H3.10c |pyk1||pyruvate kinase |Schizosaccharomyces pombe|chr 1|||Manual	5
>SPBC1D7.04 |mlo3||RNA annealing factor Mlo3|Schizosaccharomyces pombe|chr 2|||Manual	5
>SPCC576.08c |rps2||40S ribosomal protein S2|Schizosaccharomyces pombe|chr 3|||Manual	5
>SPAC1687.06c |rpl44|rpl28|60S ribosomal protein L28/L44 |Schizosaccharomyces pombe|chr 1|||Manual	5
>SPAC24H6.07 |rps901|rps9-1, rps9a|40S ribosomal protein S9|Schizosaccharomyces pombe|chr 1|||Manual;>SPBC29A3.12 |rps902|rps9-2, rps9b|40S ribosomal protein S9|Schizosaccharomyces pombe|chr 2|||Manual	5
>SPAC664.05 |rpl13||60S ribosomal protein L13|Schizosaccharomyces pombe|chr 1|||Manual	5
>SPAC6B12.15 |cpc2|rkp1|RACK1 homologue Cpc2|Schizosaccharomyces pombe|chr 1|||Manual	5
>SPBC405.07 |rpl3602|rpl36-2, rpl36|60S ribosomal protein L36|Schizosaccharomyces pombe|chr 2|||Manual;>SPCC970.05 |rpl3601|rpl36-1|60S ribosomal protein L36|Schizosaccharomyces pombe|chr 3|||Manual	5
>SPBC660.11 |tcg1|mug187|single-stranded telomeric binding protein Tgc1 |Schizosaccharomyces pombe|chr 2|||Manual	5
>SPBC685.07c |rpl2701|rpl27-1|60S ribosomal protein L27|Schizosaccharomyces pombe|chr 2|||Manual	5
>SPCC13B11.01 |adh1|adh|alcohol dehydrogenase Adh1|Schizosaccharomyces pombe|chr 3|||Manual	5
>SPCC622.18 |rpl6||60S ribosomal protein L6|Schizosaccharomyces pombe|chr 3|||Manual	5
>SPAC1783.08c |rpl1502|rpl15-2|60S ribosomal protein L15b|Schizosaccharomyces pombe|chr 1|||Manual;>SPCC576.11 |rpl15||60S ribosomal protein L15|Schizosaccharomyces pombe|chr 3|||Manual	4
>SPAC26A3.04 |rpl2002|rpl20, rpl20-2|60S ribosomal protein L20|Schizosaccharomyces pombe|chr 1|||Manual;>SPAC3A12.10 |rpl2001|rpl20-1, rpl20, yl17b, rpl18a-2|60S ribosomal protein L20a|Schizosaccharomyces pombe|chr 1|||Manual	4
>SPAC2C4.16c |rps801|rps8-1|40S ribosomal protein S8|Schizosaccharomyces pombe|chr 1|||Manual;>SPAC521.05 |rps802|rps8-2|40S ribosomal protein S8|Schizosaccharomyces pombe|chr 1|||Manual	4
>SPAC9E9.09c |||aldehyde dehydrogenase |Schizosaccharomyces pombe|chr 1|||Manual	4
>SPBC18E5.04 |rpl1001|rpl10-1, rpl10|60S ribosomal protein L10|Schizosaccharomyces pombe|chr 2|||Manual;>SPAP7G5.05 |rpl1002|rpl10-2, rpl10|60S ribosomal protein L10|Schizosaccharomyces pombe|chr 1|||Manual	4
>SPCC576.03c |tpx1||thioredoxin peroxidase Tpx1|Schizosaccharomyces pombe|chr 3|||Manual	4
>SPAC13G6.07c |rps601|rps6-1|40S ribosomal protein S6|Schizosaccharomyces pombe|chr 1|||Manual	4
>SPAC17C9.03 |tif471||translation initiation factor eIF4G |Schizosaccharomyces pombe|chr 1|||Manual	4
>SPAC1F7.13c |rpl801|rpl8-1, rpl18, rpk5a, rpl2-1, SPAC21E11.02c|60S ribosomal protein L8|Schizosaccharomyces pombe|chr 1|||Manual;>SPBC2F12.07c |rpl802|rpl8-2, rpk37, rpk5b|60S ribosomal protein L8|Schizosaccharomyces pombe|chr 2|||Manual;>SPBC839.04 |rpl	4
>SPAC6F6.07c |rps13||40S ribosomal protein S13 |Schizosaccharomyces pombe|chr 1|||Manual	4
>SPAPB1E7.12 |rps602|rps6-2, rps6|40S ribosomal protein S6|Schizosaccharomyces pombe|chr 1|||Manual	4
>SPBC2F12.04 |rpl1701|rpl17, rpl17-1|60S ribosomal protein L17|Schizosaccharomyces pombe|chr 2|||Manual	4
>SPBC776.11 |rpl2801|rpl28-1|60S ribosomal protein L27/L28|Schizosaccharomyces pombe|chr 2|||Manual	4
>SPBC839.13c |rpl1601||60S ribosomal protein L13/L16|Schizosaccharomyces pombe|chr 2|||Manual	4
>SPCC364.03 |rpl1702|rpl17-2, rpl17|60S ribosomal protein L17|Schizosaccharomyces pombe|chr 3|||Manual	4
>SPAC17A5.03 |rpl301|rpl3-1, rpl3|60S ribosomal protein L3|Schizosaccharomyces pombe|chr 1|||Manual;>SPAPB8E5.06c |rpl302|rpl3-2, rpl3-b|60S ribosomal protein L3|Schizosaccharomyces pombe|chr 1|||Manual	3
>SPCC1682.14 |rpl1902|rpl19-2|60S ribosomal protein L19|Schizosaccharomyces pombe|chr 3|||Manual	3
>SPAC11E3.15 |rpl22|SPAP8A3.01|60S ribosomal protein L22|Schizosaccharomyces pombe|chr 1|||Manual	3
>SPAC17G6.06 |rps2401|rps24-1, rps24|40S ribosomal protein S24|Schizosaccharomyces pombe|chr 1|||Manual	3
>SPAC1805.13 |rpl14||60S ribosomal protein L14 |Schizosaccharomyces pombe|chr 1|||Manual	3
>SPAC1834.03c |hhf1|h4.1|histone H4 h4.1|Schizosaccharomyces pombe|chr 1|||Manual;>SPBC1105.12 |hhf3|h4.3|histone H4 h4.3|Schizosaccharomyces pombe|chr 2|||Manual;>SPBC8D2.03c |hhf2|ams3, h4.2|histone H4 h4.2|Schizosaccharomyces pombe|chr 2|||Manual	3
>SPCC622.08c |hta1||histone H2A alpha|Schizosaccharomyces pombe|chr 3|||Manual;>SPAC19G12.06c |hta2||histone H2A beta|Schizosaccharomyces pombe|chr 1|||Manual	3
>SPAC1F8.07c |||pyruvate decarboxylase |Schizosaccharomyces pombe|chr 1|||Manual	3
>SPAC23A1.11 |rpl1602|rpl16-2|60S ribosomal protein L13/L16|Schizosaccharomyces pombe|chr 1|||Manual	3
>SPAC3H5.05c |rps1401|rps14-1, rps14|40S ribosomal protein S14|Schizosaccharomyces pombe|chr 1|||Manual;>SPBC18H10.13 |rps1402|rps14-2|40S ribosomal protein S14|Schizosaccharomyces pombe|chr 2|||Manual	3
>SPAC4A8.11c |fas2|lsd1|fatty acid synthase alpha subunit Lsd1|Schizosaccharomyces pombe|chr 1|||Manual	3
>SPAC589.10c |||ribomal-ubiquitin fusion protein Ubi5|Schizosaccharomyces pombe|chr 1|||Manual;>SPAC6G10.11c |ubi3||ribosomal-ubiquitin fusion protein Ubi3|Schizosaccharomyces pombe|chr 1|||Manual	3
>SPAC6G9.09c |rpl24||60S ribosomal protein L24|Schizosaccharomyces pombe|chr 1|||Manual;>SPCC330.14c |rpl2402|rpl24-2|60S ribosomal protein L24|Schizosaccharomyces pombe|chr 3|||Manual	3
>SPBC106.18 |rpl2501|rpl25a|60S ribosomal protein L25|Schizosaccharomyces pombe|chr 2|||Manual;>SPBC4F6.04 |rpl2502|rpl25b, rpl23a-2|60S ribosomal protein L25|Schizosaccharomyces pombe|chr 2|||Manual	3
>SPBC1685.09 |rps29||40S ribosomal protein S29|Schizosaccharomyces pombe|chr 2|||Manual	3
>SPBC16A3.08c |||serpine1 related protein |Schizosaccharomyces pombe|chr 2|||Manual	3
>SPBC16D10.11c |rps1801|rps18-1|40S ribosomal protein S18|Schizosaccharomyces pombe|chr 2|||Manual;>SPCC1259.01c |rps1802|rps18-2, SPCC825.06c|40S ribosomal protein S18|Schizosaccharomyces pombe|chr 3|||Manual	3
>SPBC17G9.07 |rps2402|rps24-2|40S ribosomal protein S24|Schizosaccharomyces pombe|chr 2|||Manual	3
>SPBC839.05c |rps1701|rps17-1|40S ribosomal protein S17|Schizosaccharomyces pombe|chr 2|||Manual	3
>SPCC24B10.09 |rps1702|rps17-2, rps17|40S ribosomal protein S17|Schizosaccharomyces pombe|chr 3|||Manual	3
>SPCC5E4.07 |rpl2802|rpl28-2|60S ribosomal protein L27/L28|Schizosaccharomyces pombe|chr 3|||Manual	3
>SPCC613.05c |rpl35||60S ribosomal protein L35|Schizosaccharomyces pombe|chr 3|||Manual	3
>SPBC11C11.08 |srp1||SR family protein Srp1|Schizosaccharomyces pombe|chr 2|||Manual	2
>SPBC660.15 |||mRNA cleavage factor complex subunit |Schizosaccharomyces pombe|chr 2|||Manual	2
>SPAC1805.11c |rps2602|rps26-2|40S ribosomal protein S26 |Schizosaccharomyces pombe|chr 1|||Manual	2
>SPAC3H5.12c |rpl501|rpl5-1, rpl5|60S ribosomal protein L5|Schizosaccharomyces pombe|chr 1|||Manual;>SPBC11C11.09c |rpl502|rpl5-2, rpl5b|60S ribosomal protein L5|Schizosaccharomyces pombe|chr 2|||Manual	2
>SPAC926.09c |fas1||fatty acid synthase beta subunit Fas1|Schizosaccharomyces pombe|chr 1|||Manual	2
>SPBC16G5.14c |rps3||40S ribosomal protein S3|Schizosaccharomyces pombe|chr 2|||Manual	2
>SPBC16H5.12c |||conserved fungal protein|Schizosaccharomyces pombe|chr 2|||Manual	2
>SPBC1709.05 |sks2|hsc1|heat shock protein Sks2|Schizosaccharomyces pombe|chr 2|||Manual	2
>SPBC18H10.12c |rpl701||60S ribosomal protein L7|Schizosaccharomyces pombe|chr 2|||Manual	2
>SPBC30D10.06 |lsm4||U6 snRNP-associated protein Lsm4|Schizosaccharomyces pombe|chr 2|||Manual	2
>SPBC32H8.12c |act1|cps8|actin |Schizosaccharomyces pombe|chr 2|||Manual;>IPI:CON_00698900.1|SWISS-PROT:P60712 (Bos taurus) Actin, cytoplasmic 1	2
>SPBC776.09 |ste13||ATP-dependent RNA helicase Ste13|Schizosaccharomyces pombe|chr 2|||Manual	2
>SPCC1393.03 |rps1501|rps15-1|40S ribosomal protein S15|Schizosaccharomyces pombe|chr 3|||Manual	2
>SPCP31B10.08c |rpl35a|rpl33|60S ribosomal protein L35a|Schizosaccharomyces pombe|chr 3|||Manual	2
>SPAC1071.07c |rps1502|rps15-2, rps15|40S ribosomal protein S15|Schizosaccharomyces pombe|chr 1|||Manual	2
>SPAC1071.10c |pma1||P-type proton ATPase Pma1 |Schizosaccharomyces pombe|chr 1|||Manual	2
>SPAC13G6.06c |gcv2||glycine cleavage complex subunit P |Schizosaccharomyces pombe|chr 1|||Manual	2
>SPAC23A1.08c |rpl3401|rpl34, rpl34-1|60S ribosomal protein L34|Schizosaccharomyces pombe|chr 1|||Manual;>SPCC1322.15 |rpl3402|rpl34, rpl34-2|60S ribosomal protein L34|Schizosaccharomyces pombe|chr 3|||Manual	2
>SPAC25G10.06 |rps2801|rps28-1|40S ribosomal protein S28|Schizosaccharomyces pombe|chr 1|||Manual;>SPCC285.15c |rps2802|rps28-2, rps28|40S ribosomal protein S28|Schizosaccharomyces pombe|chr 3|||Manual	2
>SPAC26A3.07c |rpl1101|rpl11-1, rpl11|60S ribosomal protein L11|Schizosaccharomyces pombe|chr 1|||Manual;>SPBC17G9.10 |rpl1102|rpl11-2|60S ribosomal protein L11|Schizosaccharomyces pombe|chr 2|||Manual	2
>SPAC30D11.12 |rpl3802|rpl38-2, rps38|60S ribosomal protein L38|Schizosaccharomyces pombe|chr 1|||Manual	2
>SPAC664.11 |ssc1|ssp1|mitochondrial heat shock protein Hsp70|Schizosaccharomyces pombe|chr 1|||Manual	2
>SPAC890.08 |rpl31||60S ribosomal protein L31|Schizosaccharomyces pombe|chr 1|||Manual	2
>SPAPB17E12.13 |rpl1802|rpl18-2|60S ribosomal protein L18|Schizosaccharomyces pombe|chr 1|||Manual	2
>SPBC11B10.10c |pht1||histone H2A variant|Schizosaccharomyces pombe|chr 2|||Manual	2
>SPBC11C11.07 |rpl1801|rpl18-1, rpl18|60S ribosomal protein L18|Schizosaccharomyces pombe|chr 2|||Manual	2
>SPBC16C6.11 |rpl3201|rpl32-1|60S ribosomal protein L32|Schizosaccharomyces pombe|chr 2|||Manual;>SPAC3H5.10 |rpl3202|rpl32-2, rpl32|60S ribosomal protein L32|Schizosaccharomyces pombe|chr 1|||Manual	2
>SPBC18E5.06 |rps21||40S ribosomal protein S21|Schizosaccharomyces pombe|chr 2|||Manual	2
>SPBC21C3.13 |rps1901|rps19-1|40S ribosomal protein S19|Schizosaccharomyces pombe|chr 2|||Manual;>SPBC649.02 |rps1902|rps19-2, rps19|40S ribosomal protein S19|Schizosaccharomyces pombe|chr 2|||Manual	2
>SPBC337.05c |cct8||chaperonin-containing T-complex theta subunit Cct8 |Schizosaccharomyces pombe|chr 2|||Manual	2
>SPBC3B9.01 |||Hsp70 nucleotide exchange factor |Schizosaccharomyces pombe|chr 2|||Manual	2
>SPCC622.09 |htb1||histone H2B |Schizosaccharomyces pombe|chr 3|||Manual	2
>SPCC794.01c |||glucose-6-phosphate 1-dehydrogenase |Schizosaccharomyces pombe|chr 3|||Manual	2
>SPAC3G9.03 |rpl2301|rpl23-1|60S ribosomal protein L23|Schizosaccharomyces pombe|chr 1|||Manual;>SPCC1322.11 |rpl2302|rpl23-2|60S ribosomal protein L23|Schizosaccharomyces pombe|chr 3|||Manual	1
>SPBC30D10.13c |pdb1||pyruvate dehydrogenase e1 component beta subunit Pdb1|Schizosaccharomyces pombe|chr 2|||Manual	1
>SPBC646.11 |cct6||chaperonin-containing T-complex zeta subunit Cct6|Schizosaccharomyces pombe|chr 2|||Manual	1
>SPAC11G7.04 |ubi1||ribosomal-ubiquitin fusion protein Ubi1|Schizosaccharomyces pombe|chr 1|||Manual;>SPAC1805.12c |uep1|ubi2|ribosomal-ubiquitin fusion protein Ubi2|Schizosaccharomyces pombe|chr 1|||Manual;>SPBC337.08c |ubi4||ubiquitin|Schizosaccharomyces	1
>SPAC1834.04 |hht1||histone H3 h3.1|Schizosaccharomyces pombe|chr 1|||Manual;>SPBC1105.11c |hht3|h3.3|histone H3 h3.3|Schizosaccharomyces pombe|chr 2|||Manual;>SPBC8D2.04 |hht2|h3.2|histone H3 h3.2|Schizosaccharomyces pombe|chr 2|||Manual	1
>SPAC19B12.04 |rps3001|rps30-1|40S ribosomal protein S30|Schizosaccharomyces pombe|chr 1|||Manual;>SPBC19G7.03c |rps3002|rps30-2, rps30|40S ribosomal protein S30|Schizosaccharomyces pombe|chr 2|||Manual	1
>SPAC23C11.02c |rps23||40S ribosomal protein S23|Schizosaccharomyces pombe|chr 1|||Manual;>SPBP4H10.13 |rps2302|rps23-2|40S ribosomal protein S23|Schizosaccharomyces pombe|chr 2|||Manual	1
>SPAC26F1.01 |sec74|SPAPJ691.01c|guanyl-nucleotide exchange factor Sec74|Schizosaccharomyces pombe|chr 1|||Manual	1
>SPAC31G5.17c |rps1001|rps10-1|40S ribosomal protein S10|Schizosaccharomyces pombe|chr 1|||Manual	1
>SPAC7D4.07c |trx1||cytosolic thioredoxin Trx1 |Schizosaccharomyces pombe|chr 1|||Manual	1
>SPAC959.08 |rpl2102|rpl21-2, rpl21|60S ribosomal protein L21|Schizosaccharomyces pombe|chr 1|||Manual;>SPBC365.03c |rpl2101|rpl21, rpl21-1|60S ribosomal protein L21|Schizosaccharomyces pombe|chr 2|||Manual	1
>SPCC1223.05c |rpl3702|rpl37-2, rpl37|60S ribosomal protein L37|Schizosaccharomyces pombe|chr 3|||Manual;>SPAPB17E12.05 |rpl3703|rpl37|60S ribosomal protein L37|Schizosaccharomyces pombe|chr 1|||Manual	1
>SPBC146.07 |prp2|mis11|U2AF large subunit |Schizosaccharomyces pombe|chr 2|||Manual	1
>SPBC17G9.09 |tif213||translation initiation factor eIF2 gamma subunit|Schizosaccharomyces pombe|chr 2|||Manual	1
>SPBC25H2.05 |egd2|nac1|nascent polypeptide-associated complex alpha subunit Egd2|Schizosaccharomyces pombe|chr 2|||Manual	1
>SPBC3E7.02c |hsp16||heat shock protein Hsp16|Schizosaccharomyces pombe|chr 2|||Manual	1
>SPBC577.02 |rpl3801|rpl38-1|60S ribosomal protein L38|Schizosaccharomyces pombe|chr 2|||Manual	1
>SPBC691.04 |||mitochondrial ATP-dependent RNA helicase Mss116 |Schizosaccharomyces pombe|chr 2|||Manual	1
>SPBP22H7.08 |rps1002|rps10-2, rps10B|40S ribosomal protein S10|Schizosaccharomyces pombe|chr 2|||Manual	1
>SPBP4H10.15 |||aconitate hydratase/mitochondrial ribosomal protein subunit L49, fusion protein|Schizosaccharomyces pombe|chr 2|||Manual	1
>SPCC1183.08c |rpl101|rpl1-1, rpl10a-1|60S ribosomal protein L10a|Schizosaccharomyces pombe|chr 3|||Manual	1
>SPCC16C4.13c |rpl1201|rpl12-1, rpl12.1|60S ribosomal protein L12.1/L12A|Schizosaccharomyces pombe|chr 3|||Manual;>SPCC31H12.04c |rpl1202|rpl12-2|60S ribosomal protein L12.1/L12A|Schizosaccharomyces pombe|chr 3|||Manual	1
>SPCC18.14c |rpp0||60S acidic ribosomal protein Rpp0 |Schizosaccharomyces pombe|chr 3|||Manual	1
>SPCC1919.11 |mug137||BAR adaptor protein|Schizosaccharomyces pombe|chr 3|||Manual	1
>SPCC576.09 |rps20||40S ribosomal protein S20|Schizosaccharomyces pombe|chr 3|||Manual	1

## Sheet: ppn1
Protein Descriptions	PNUTS-3flag nda3-arrested
>SPCC74.02c |||mRNA cleavage and polyadenylation specificity factor complex associated protein|Schizosaccharomyces pombe|chr 3|||Manual	24
>SPBC1709.15c |cft2||cleavage factor two Cft2/polyadenylation factor CPSF-73 |Schizosaccharomyces pombe|chr 2|||Manual	20
>SPBC1709.08 |cft1||cleavage factor one Cft1 |Schizosaccharomyces pombe|chr 2|||Manual	17
>SPAC57A7.04c |pabp||mRNA export shuttling protein|Schizosaccharomyces pombe|chr 1|||Manual	15
>SPBC23E6.01c ||SPBPJ758.01|RNA-binding protein, rrm type|Schizosaccharomyces pombe|chr 2|||Manual	15
>SPBP8B7.03c |rpl402|rpl4-2, rpl4|60S ribosomal protein L2|Schizosaccharomyces pombe|chr 2|||Manual	14
>SPCC1739.13 |ssa2||heat shock protein Ssa2|Schizosaccharomyces pombe|chr 3|||Manual	13
>SPBC646.04 |pla1||poly|Schizosaccharomyces pombe|chr 2|||Manual	12
>SPBC29A3.04 |rpl8||60S ribosomal protein L7a |Schizosaccharomyces pombe|chr 2|||Manual	11
>SPAC17C9.03 |tif471||translation initiation factor eIF4G |Schizosaccharomyces pombe|chr 1|||Manual	10
>SPAC17G6.16c |ysh1||mRNA cleavage and polyadenylation specificity factor complex subunit Ysh1|Schizosaccharomyces pombe|chr 1|||Manual	10
>SPCC622.18 |rpl6||60S ribosomal protein L6|Schizosaccharomyces pombe|chr 3|||Manual	9
>SPAC26A3.04 |rpl2002|rpl20, rpl20-2|60S ribosomal protein L20|Schizosaccharomyces pombe|chr 1|||Manual;>SPAC3A12.10 |rpl2001|rpl20-1, rpl20, yl17b, rpl18a-2|60S ribosomal protein L20a|Schizosaccharomyces pombe|chr 1|||Manual	9
>SPBC1711.06 |rpl401|rpl4-1, rpl4|60S ribosomal protein L2|Schizosaccharomyces pombe|chr 2|||Manual	8
>SPAC144.11 |rps1102|rps11-2, rps11|40S ribosomal protein S11|Schizosaccharomyces pombe|chr 1|||Manual;>SPAC31G5.03 |rps1101|rps11-1|40S ribosomal protein S11|Schizosaccharomyces pombe|chr 1|||Manual	8
>SPBC839.05c |rps1701|rps17-1|40S ribosomal protein S17|Schizosaccharomyces pombe|chr 2|||Manual	8
>SPAC13G7.02c |ssa1||heat shock protein Ssa1 |Schizosaccharomyces pombe|chr 1|||Manual	8
>SPAC664.05 |rpl13||60S ribosomal protein L13|Schizosaccharomyces pombe|chr 1|||Manual	8
>SPBC1D7.04 |mlo3||RNA annealing factor Mlo3|Schizosaccharomyces pombe|chr 2|||Manual	8
Keratin, type II cytoskeletal 1	8
>SPCC1795.11 |sum3|ded1, slh3, moc2|ATP-dependent RNA helicase Sum3|Schizosaccharomyces pombe|chr 3|||Manual	8
>SPAC1071.01c |pta1|SPAC4H3.15c|mRNA cleavage and polyadenylation specificity factor complex subunit Pta1|Schizosaccharomyces pombe|chr 1|||Manual	8
>SPAC227.08c |yth1||zinc finger protein Yth1|Schizosaccharomyces pombe|chr 1|||Manual	8
>SPAC664.11 |ssc1|ssp1|mitochondrial heat shock protein Hsp70|Schizosaccharomyces pombe|chr 1|||Manual	7
>SPBC16A3.08c |||serpine1 related protein |Schizosaccharomyces pombe|chr 2|||Manual	7
>SPBC14F5.04c |pgk1||phosphoglycerate kinase|Schizosaccharomyces pombe|chr 2|||Manual	7
>SPAC22E12.18 |||conserved fungal protein|Schizosaccharomyces pombe|chr 1|||Manual	7
>SPAC13G6.02c |rps101|rps1-1, rps3a-1|40S ribosomal protein S3a|Schizosaccharomyces pombe|chr 1|||Manual	7
>SPCC24B10.09 |rps1702|rps17-2, rps17|40S ribosomal protein S17|Schizosaccharomyces pombe|chr 3|||Manual	7
>SPBC776.02c |dis2|sds1, bws1|serine/threonine protein phosphatase PP1|Schizosaccharomyces pombe|chr 2|||Manual	7
>SPAC3G9.04 |ssu72||phosphoric ester hydrolase Ssu72 |Schizosaccharomyces pombe|chr 1|||Manual	6
>SPAC12G12.14c |pfs2||WD repeat protein Pfs2|Schizosaccharomyces pombe|chr 1|||Manual	6
>SPBC3B9.11c |ctf1||mRNA cleavage and polyadenylation specificity factor complex subunit Ctf1|Schizosaccharomyces pombe|chr 2|||Manual	6
>SPAC22H12.04c |rps102|rps1-2, rps3a-2|40S ribosomal protein S3a |Schizosaccharomyces pombe|chr 1|||Manual	6
>SPAC1687.06c |rpl44|rpl28|60S ribosomal protein L28/L44 |Schizosaccharomyces pombe|chr 1|||Manual	6
>SPAC6F6.07c |rps13||40S ribosomal protein S13 |Schizosaccharomyces pombe|chr 1|||Manual	6
>SPBC660.11 |tcg1|mug187|single-stranded telomeric binding protein Tgc1 |Schizosaccharomyces pombe|chr 2|||Manual	6
>SPBC685.07c |rpl2701|rpl27-1|60S ribosomal protein L27|Schizosaccharomyces pombe|chr 2|||Manual	6
>SPAC18G6.14c |rps7||40S ribosomal protein S7 |Schizosaccharomyces pombe|chr 1|||Manual	6
>SPAC6G9.09c |rpl24||60S ribosomal protein L24|Schizosaccharomyces pombe|chr 1|||Manual;>SPCC330.14c |rpl2402|rpl24-2|60S ribosomal protein L24|Schizosaccharomyces pombe|chr 3|||Manual	6
>SPBC11C11.08 |srp1||SR family protein Srp1|Schizosaccharomyces pombe|chr 2|||Manual	5
>SPAC824.04 |||WD repeat protein|Schizosaccharomyces pombe|chr 1|||Manual	5
>SPCC364.03 |rpl1702|rpl17-2, rpl17|60S ribosomal protein L17|Schizosaccharomyces pombe|chr 3|||Manual	5
>SPBC3B9.01 |||Hsp70 nucleotide exchange factor |Schizosaccharomyces pombe|chr 2|||Manual	5
>SPAC1F7.13c |rpl801|rpl8-1, rpl18, rpk5a, rpl2-1, SPAC21E11.02c|60S ribosomal protein L8|Schizosaccharomyces pombe|chr 1|||Manual;>SPBC2F12.07c |rpl802|rpl8-2, rpk37, rpk5b|60S ribosomal protein L8|Schizosaccharomyces pombe|chr 2|||Manual;>SPBC839.04 |rpl	5
>SPCC613.05c |rpl35||60S ribosomal protein L35|Schizosaccharomyces pombe|chr 3|||Manual	5
>SPAC890.08 |rpl31||60S ribosomal protein L31|Schizosaccharomyces pombe|chr 1|||Manual	5
>SPCC74.05 |rpl2702|rpl27-2|60S ribosomal protein L27|Schizosaccharomyces pombe|chr 3|||Manual	5
>SPBC405.07 |rpl3602|rpl36-2, rpl36|60S ribosomal protein L36|Schizosaccharomyces pombe|chr 2|||Manual;>SPCC970.05 |rpl3601|rpl36-1|60S ribosomal protein L36|Schizosaccharomyces pombe|chr 3|||Manual	5
>SPAC328.10c |rps502|rps5-2|40S ribosomal protein S5|Schizosaccharomyces pombe|chr 1|||Manual	5
>SPAC22G7.10 |||mRNA cleavage and polyadenylation specificity factor complex subunit, Fip1 homolog |Schizosaccharomyces pombe|chr 1|||Manual	4
>SPBC1709.05 |sks2|hsc1|heat shock protein Sks2|Schizosaccharomyces pombe|chr 2|||Manual	4
>SPBC29B5.03c |rpl26||60S ribosomal protein L26|Schizosaccharomyces pombe|chr 2|||Manual	4
>SPBC2D10.10c |fib1|fib|fibrillarin|Schizosaccharomyces pombe|chr 2|||Manual	4
>SPBC2F12.04 |rpl1701|rpl17, rpl17-1|60S ribosomal protein L17|Schizosaccharomyces pombe|chr 2|||Manual	4
>SPAC664.04c |rps1602|rps16-2, rps16|40S ribosomal protein S16|Schizosaccharomyces pombe|chr 1|||Manual;>SPBC18H10.14 |rps1601|rps16-1|40S ribosomal protein S16|Schizosaccharomyces pombe|chr 2|||Manual	4
>SPAPB1E7.12 |rps602|rps6-2, rps6|40S ribosomal protein S6|Schizosaccharomyces pombe|chr 1|||Manual	4
>SPCC1682.14 |rpl1902|rpl19-2|60S ribosomal protein L19|Schizosaccharomyces pombe|chr 3|||Manual	4
>SPBC16D10.11c |rps1801|rps18-1|40S ribosomal protein S18|Schizosaccharomyces pombe|chr 2|||Manual;>SPCC1259.01c |rps1802|rps18-2, SPCC825.06c|40S ribosomal protein S18|Schizosaccharomyces pombe|chr 3|||Manual	4
>SPAC13G6.07c |rps601|rps6-1|40S ribosomal protein S6|Schizosaccharomyces pombe|chr 1|||Manual	4
>SPAC2C4.16c |rps801|rps8-1|40S ribosomal protein S8|Schizosaccharomyces pombe|chr 1|||Manual;>SPAC521.05 |rps802|rps8-2|40S ribosomal protein S8|Schizosaccharomyces pombe|chr 1|||Manual	4
>SPBC19F8.08 |rps401|rps4-1, rps4, SPBC25H2.17c|40S ribosomal protein S4|Schizosaccharomyces pombe|chr 2|||Manual;>SPAC959.07 |rps403|rps4-3, rps4|40S ribosomal protein S4|Schizosaccharomyces pombe|chr 1|||Manual	4
>SPAPB17E12.13 |rpl1802|rpl18-2|60S ribosomal protein L18|Schizosaccharomyces pombe|chr 1|||Manual	4
>SPBC11C11.07 |rpl1801|rpl18-1, rpl18|60S ribosomal protein L18|Schizosaccharomyces pombe|chr 2|||Manual	4
>SPAC17G6.06 |rps2401|rps24-1, rps24|40S ribosomal protein S24|Schizosaccharomyces pombe|chr 1|||Manual	4
>SPBC21B10.10 |rps402|rps4-2|40S ribosomal protein S4|Schizosaccharomyces pombe|chr 2|||Manual	4
>SPCC5E4.07 |rpl2802|rpl28-2|60S ribosomal protein L27/L28|Schizosaccharomyces pombe|chr 3|||Manual	4
>SPAC8C9.08 |rps5||40S ribosomal protein S5|Schizosaccharomyces pombe|chr 1|||Manual	4
>SPAC1805.13 |rpl14||60S ribosomal protein L14 |Schizosaccharomyces pombe|chr 1|||Manual	4
>SPAC589.10c |||ribomal-ubiquitin fusion protein Ubi5|Schizosaccharomyces pombe|chr 1|||Manual;>SPAC6G10.11c |ubi3||ribosomal-ubiquitin fusion protein Ubi3|Schizosaccharomyces pombe|chr 1|||Manual	4
>SPAC4G9.11c |cmb1||cytosine-mismatch binding protein 1|Schizosaccharomyces pombe|chr 1|||Manual	4
>SPCC576.09 |rps20||40S ribosomal protein S20|Schizosaccharomyces pombe|chr 3|||Manual	4
>SPBC56F2.02 |rpl1901|rpl19-1|60S ribosomal protein L19|Schizosaccharomyces pombe|chr 2|||Manual	4
>SPAC3H5.05c |rps1401|rps14-1, rps14|40S ribosomal protein S14|Schizosaccharomyces pombe|chr 1|||Manual;>SPBC18H10.13 |rps1402|rps14-2|40S ribosomal protein S14|Schizosaccharomyces pombe|chr 2|||Manual	4
>SPAC1834.03c |hhf1|h4.1|histone H4 h4.1|Schizosaccharomyces pombe|chr 1|||Manual;>SPBC1105.12 |hhf3|h4.3|histone H4 h4.3|Schizosaccharomyces pombe|chr 2|||Manual;>SPBC8D2.03c |hhf2|ams3, h4.2|histone H4 h4.2|Schizosaccharomyces pombe|chr 2|||Manual	4
>SPAC1783.08c |rpl1502|rpl15-2|60S ribosomal protein L15b|Schizosaccharomyces pombe|chr 1|||Manual	4
>SPCC576.11 |rpl15||60S ribosomal protein L15|Schizosaccharomyces pombe|chr 3|||Manual	4
>SPBC577.02 |rpl3801|rpl38-1|60S ribosomal protein L38|Schizosaccharomyces pombe|chr 2|||Manual	4
>SPAC26A3.07c |rpl1101|rpl11-1, rpl11|60S ribosomal protein L11|Schizosaccharomyces pombe|chr 1|||Manual;>SPBC17G9.10 |rpl1102|rpl11-2|60S ribosomal protein L11|Schizosaccharomyces pombe|chr 2|||Manual	4
>SPAC23A1.10 |ef1a-b||translation elongation factor EF-1 alpha Ef1a-b|Schizosaccharomyces pombe|chr 1|||Manual;>SPBC839.15c |ef1a-c||translation elongation factor EF-1 alpha Ef1a-c|Schizosaccharomyces pombe|chr 2|||Manual;>SPCC794.09c |ef1a-a||translation	3
>SPAC23A1.11 |rpl1602|rpl16-2|60S ribosomal protein L13/L16|Schizosaccharomyces pombe|chr 1|||Manual	3
>SPBC839.13c |rpl1601||60S ribosomal protein L13/L16|Schizosaccharomyces pombe|chr 2|||Manual	3
>SPAC1420.02c |cct5||chaperonin-containing T-complex epsilon subunit Cct5|Schizosaccharomyces pombe|chr 1|||Manual	3
>SPAC1071.10c |pma1||P-type proton ATPase Pma1 |Schizosaccharomyces pombe|chr 1|||Manual	3
>SPBC17G9.07 |rps2402|rps24-2|40S ribosomal protein S24|Schizosaccharomyces pombe|chr 2|||Manual	3
>SPBC776.11 |rpl2801|rpl28-1|60S ribosomal protein L27/L28|Schizosaccharomyces pombe|chr 2|||Manual	3
>SPAC23A1.08c |rpl3401|rpl34, rpl34-1|60S ribosomal protein L34|Schizosaccharomyces pombe|chr 1|||Manual;>SPCC1322.15 |rpl3402|rpl34, rpl34-2|60S ribosomal protein L34|Schizosaccharomyces pombe|chr 3|||Manual	3
>SPBP22H7.08 |rps1002|rps10-2, rps10B|40S ribosomal protein S10|Schizosaccharomyces pombe|chr 2|||Manual	3
>SPBC337.05c |cct8||chaperonin-containing T-complex theta subunit Cct8 |Schizosaccharomyces pombe|chr 2|||Manual	3
>SPBC32F12.11 |tdh1|gpd1|glyceraldehyde-3-phosphate dehydrogenase Tdh1|Schizosaccharomyces pombe|chr 2|||Manual;>SPBC354.12 |gpd3||glyceraldehyde 3-phosphate dehydrogenase Gpd3|Schizosaccharomyces pombe|chr 2|||Manual	3
>SPAC25G10.06 |rps2801|rps28-1|40S ribosomal protein S28|Schizosaccharomyces pombe|chr 1|||Manual;>SPCC285.15c |rps2802|rps28-2, rps28|40S ribosomal protein S28|Schizosaccharomyces pombe|chr 3|||Manual	3
>SPAC1D4.04 |cct2||chaperonin-containing T-complex beta subunit Cct2 |Schizosaccharomyces pombe|chr 1|||Manual	3
>SPAC31G5.17c |rps1001|rps10-1|40S ribosomal protein S10|Schizosaccharomyces pombe|chr 1|||Manual	3
>SPCC1393.03 |rps1501|rps15-1|40S ribosomal protein S15|Schizosaccharomyces pombe|chr 3|||Manual	3
>SPBC649.02 |rps1902|rps19-2, rps19|40S ribosomal protein S19|Schizosaccharomyces pombe|chr 2|||Manual	3
>SPCC1827.03c |||acetyl-CoA ligase |Schizosaccharomyces pombe|chr 3|||Manual	3
>SPCC736.12c |mmi1||YTH family protein Mmi1|Schizosaccharomyces pombe|chr 3|||Manual	3
Keratin, type I cytoskeletal 10	3
>SPBC1685.09 |rps29||40S ribosomal protein S29|Schizosaccharomyces pombe|chr 2|||Manual	3
Keratin, type II cytoskeletal 2 epidermal	3
>SPBC21B10.03c |||ataxin-2 homolog|Schizosaccharomyces pombe|chr 2|||Manual	3
>SPAC3G9.03 |rpl2301|rpl23-1|60S ribosomal protein L23|Schizosaccharomyces pombe|chr 1|||Manual;>SPCC1322.11 |rpl2302|rpl23-2|60S ribosomal protein L23|Schizosaccharomyces pombe|chr 3|||Manual	3
>SPBC660.15 |||mRNA cleavage factor complex subunit |Schizosaccharomyces pombe|chr 2|||Manual	2
>SPBC1A4.08c |cct3||chaperonin-containing T-complex gamma subunit Cct3|Schizosaccharomyces pombe|chr 2|||Manual	2
>SPAC1783.05 |hrp1|chd1|ATP-dependent DNA helicase Hrp1|Schizosaccharomyces pombe|chr 1|||Manual	2
>SPBC106.06 |cct4||chaperonin-containing T-complex delta subunit Cct4|Schizosaccharomyces pombe|chr 2|||Manual	2
>SPBC646.11 |cct6||chaperonin-containing T-complex zeta subunit Cct6|Schizosaccharomyces pombe|chr 2|||Manual	2
>SPAC26F1.06 |gpm1||monomeric 2,3-bisphosphoglycerate |Schizosaccharomyces pombe|chr 1|||Manual	2
>SPAC17A5.03 |rpl301|rpl3-1, rpl3|60S ribosomal protein L3|Schizosaccharomyces pombe|chr 1|||Manual;>SPAPB8E5.06c |rpl302|rpl3-2, rpl3-b|60S ribosomal protein L3|Schizosaccharomyces pombe|chr 1|||Manual	2
>SPAC24H6.07 |rps901|rps9-1, rps9a|40S ribosomal protein S9|Schizosaccharomyces pombe|chr 1|||Manual	2
>SPCC1672.02c |sap1||switch-activating protein Sap1|Schizosaccharomyces pombe|chr 3|||Manual	2
>SPBC28F2.11 |nhp10|hmg1-2|INO80 complex subunit Nhp10|Schizosaccharomyces pombe|chr 2|||Manual	2
>SPAC458.02c |||mRNP complex |Schizosaccharomyces pombe|chr 1|||Manual	2
>SPBC29A3.12 |rps902|rps9-2, rps9b|40S ribosomal protein S9|Schizosaccharomyces pombe|chr 2|||Manual	2
>SPBC83.17 |||transcriptional coactivator, multiprotein bridging factor Mbf1 |Schizosaccharomyces pombe|chr 2|||Manual	2
>SPAC13D6.02c |byr3||zinc finger protein Byr3|Schizosaccharomyces pombe|chr 1|||Manual	2
>SPAC23C11.02c |rps23||40S ribosomal protein S23|Schizosaccharomyces pombe|chr 1|||Manual;>SPBP4H10.13 |rps2302|rps23-2|40S ribosomal protein S23|Schizosaccharomyces pombe|chr 2|||Manual	2
>SPCC622.09 |htb1||histone H2B |Schizosaccharomyces pombe|chr 3|||Manual	2
>SPCC1223.05c |rpl3702|rpl37-2, rpl37|60S ribosomal protein L37|Schizosaccharomyces pombe|chr 3|||Manual	2
>SPAPB17E12.05 |rpl3703|rpl37|60S ribosomal protein L37|Schizosaccharomyces pombe|chr 1|||Manual	2
>SPBP8B7.16c |dbp2||ATP-dependent RNA helicase Dbp2|Schizosaccharomyces pombe|chr 2|||Manual	2
>SPAC8C9.04 |||sequence orphan|Schizosaccharomyces pombe|chr 1|||Manual	2
>SPCC16C4.13c |rpl1201|rpl12-1, rpl12.1|60S ribosomal protein L12.1/L12A|Schizosaccharomyces pombe|chr 3|||Manual;>SPCC31H12.04c |rpl1202|rpl12-2|60S ribosomal protein L12.1/L12A|Schizosaccharomyces pombe|chr 3|||Manual	2
>SPBC30D10.13c |pdb1||pyruvate dehydrogenase e1 component beta subunit Pdb1|Schizosaccharomyces pombe|chr 2|||Manual	2
>SPAC30D11.12 |rpl3802|rpl38-2, rps38|60S ribosomal protein L38|Schizosaccharomyces pombe|chr 1|||Manual	2
>SPAC13G6.06c |gcv2||glycine cleavage complex subunit P |Schizosaccharomyces pombe|chr 1|||Manual	2
>SPAC1834.04 |hht1||histone H3 h3.1|Schizosaccharomyces pombe|chr 1|||Manual;>SPBC1105.11c |hht3|h3.3|histone H3 h3.3|Schizosaccharomyces pombe|chr 2|||Manual;>SPBC8D2.04 |hht2|h3.2|histone H3 h3.2|Schizosaccharomyces pombe|chr 2|||Manual	2
>SPAC15E1.03 |rpl42|rpl36a|60S ribosomal protein L36/L42|Schizosaccharomyces pombe|chr 1|||Manual	2
>SPAC19B12.04 |rps3001|rps30-1|40S ribosomal protein S30|Schizosaccharomyces pombe|chr 1|||Manual;>SPBC19G7.03c |rps3002|rps30-2, rps30|40S ribosomal protein S30|Schizosaccharomyces pombe|chr 2|||Manual	2
>SPAC2F7.11 |nrd1|msa2|RNA-binding protein Nrd1|Schizosaccharomyces pombe|chr 1|||Manual	2
Keratin, type II cytoskeletal 6A	2
>SPAC139.04c |fap2||L-saccharopine oxidase|Schizosaccharomyces pombe|chr 1|||Manual	2
>SPBC11B10.10c |pht1||histone H2A variant|Schizosaccharomyces pombe|chr 2|||Manual	2
Keratin, type II cytoskeletal 5	2
Keratin, type II cytoskeletal 6B	2
Keratin, type II cytoskeletal 6A	2
>SPBC776.09 |ste13||ATP-dependent RNA helicase Ste13|Schizosaccharomyces pombe|chr 2|||Manual	2
>SPCC794.01c |||glucose-6-phosphate 1-dehydrogenase |Schizosaccharomyces pombe|chr 3|||Manual	2
>SPAPJ696.02 |||actin cortical patch component Lsb4 |Schizosaccharomyces pombe|chr 1|||Manual	2
>SPAC16.02c |srp2||mRNA export factor Srp2|Schizosaccharomyces pombe|chr 1|||Manual	1
>SPAC4H3.10c |pyk1||pyruvate kinase |Schizosaccharomyces pombe|chr 1|||Manual	1
>SPBC106.18 |rpl2501|rpl25a|60S ribosomal protein L25|Schizosaccharomyces pombe|chr 2|||Manual	1
>SPAC22A12.04c |rps2201|rps22-1, rps15a-1|40S ribosomal protein S15a|Schizosaccharomyces pombe|chr 1|||Manual;>SPAC5D6.01 |rps2202|rps22-2, rps15a-2|40S ribosomal protein S15a|Schizosaccharomyces pombe|chr 1|||Manual	1
>SPAC19A8.07c |||U3 snoRNP-associated protein Imp4 |Schizosaccharomyces pombe|chr 1|||Manual	1
>SPAC694.05c |rps2502|rps25-2, rps25|40S ribosomal protein S25|Schizosaccharomyces pombe|chr 1|||Manual;>SPBC3D6.15 |rps2501|rps25-1|40S ribosomal protein S25|Schizosaccharomyces pombe|chr 2|||Manual	1
>SPBC1815.01 |eno101|eno1|enolase|Schizosaccharomyces pombe|chr 2|||Manual	1
>SPBC25H2.12c |cct7||chaperonin-containing T-complex eta subunit Cct7|Schizosaccharomyces pombe|chr 2|||Manual	1
>SPAC3H5.07 |rpl702|rpl7-2, rpl7, rpl7b|60S ribosomal protein L7|Schizosaccharomyces pombe|chr 1|||Manual	1
>SPAC926.04c |hsp90|swo1|heat shock protein Hsp90|Schizosaccharomyces pombe|chr 1|||Manual	1
>SPBC3D6.02 |but2||But2 family protein But2|Schizosaccharomyces pombe|chr 2|||Manual	1
>SPBC4F6.04 |rpl2502|rpl25b, rpl23a-2|60S ribosomal protein L25|Schizosaccharomyces pombe|chr 2|||Manual	1
>SPAC4G9.16c |rpl901|rpl9-1|60S ribosomal protein L9|Schizosaccharomyces pombe|chr 1|||Manual	1
>SPBC18H10.12c |rpl701||60S ribosomal protein L7|Schizosaccharomyces pombe|chr 2|||Manual	1
>SPBC354.10 |||RNAPII degradation factor |Schizosaccharomyces pombe|chr 2|||Manual	1
>SPBC12D12.03 |cct1||chaperonin-containing T-complex alpha subunit Cct1|Schizosaccharomyces pombe|chr 2|||Manual	1
>SPBC32H8.12c |act1|cps8|actin |Schizosaccharomyces pombe|chr 2|||Manual	1
>SPBP8B7.11 |nxt3||ubiquitin protease cofactor |Schizosaccharomyces pombe|chr 2|||Manual	1
>SPBC800.04c |rpl4301|rpl43-1, rpl43, rpl37a-1|60S ribosomal protein L37a|Schizosaccharomyces pombe|chr 2|||Manual	1
>SPAC11E3.15 |rpl22|SPAP8A3.01|60S ribosomal protein L22|Schizosaccharomyces pombe|chr 1|||Manual	1
>SPAC513.01c |eft201|eft2-1, etf2, SPAPYUK71.04c|translation elongation factor 2|Schizosaccharomyces pombe|chr 1|||Manual;>SPCP31B10.07 |eft202||translation elongation factor 2|Schizosaccharomyces pombe|chr 3|||Manual	1
>SPBC18E5.04 |rpl1001|rpl10-1, rpl10|60S ribosomal protein L10|Schizosaccharomyces pombe|chr 2|||Manual	1
>SPAP7G5.05 |rpl1002|rpl10-2, rpl10|60S ribosomal protein L10|Schizosaccharomyces pombe|chr 1|||Manual	1
>SPAC9G1.03c |rpl3001|rpl30-1, rpl30|60S ribosomal protein L30|Schizosaccharomyces pombe|chr 1|||Manual	1
>SPBC21C3.13 |rps1901|rps19-1|40S ribosomal protein S19|Schizosaccharomyces pombe|chr 2|||Manual	1
>SPCC576.03c |tpx1||thioredoxin peroxidase Tpx1|Schizosaccharomyces pombe|chr 3|||Manual	1
>SPBC11G11.03 |||ribosome assembly protein |Schizosaccharomyces pombe|chr 2|||Manual	1
>SPBC16C6.11 |rpl3201|rpl32-1|60S ribosomal protein L32|Schizosaccharomyces pombe|chr 2|||Manual	1
>SPAC1071.07c |rps1502|rps15-2, rps15|40S ribosomal protein S15|Schizosaccharomyces pombe|chr 1|||Manual	1
>IPI:CON_00698900.1|SWISS-PROT:P60712 (Bos taurus) Actin, cytoplasmic 1	1
>SPBC1347.02 |fkbp39||FKBP-type peptidyl-prolyl cis-trans isomerase |Schizosaccharomyces pombe|chr 2|||Manual	1
>SPBC25H2.05 |egd2|nac1|nascent polypeptide-associated complex alpha subunit Egd2|Schizosaccharomyces pombe|chr 2|||Manual	1
>SPAC27D7.07c |smd1||Sm snRNP core protein Smd1|Schizosaccharomyces pombe|chr 1|||Manual	1
>SPCC663.04 |rpl39||60S ribosomal protein L39|Schizosaccharomyces pombe|chr 3|||Manual	1
Keratin, type I cytoskeletal 16;Keratin, type I cytoskeletal 16	1
Keratin, type I cytoskeletal 14;Keratin, type I cytoskeletal 42;Keratin, type I cytoskeletal 42	1
>SPAC32A11.04c |tif212|tif22, SPAC6B12.17c|translation initiation factor eIF2 beta subunit |Schizosaccharomyces pombe|chr 1|||Manual	1
>SPAC4A8.11c |fas2|lsd1|fatty acid synthase alpha subunit Lsd1|Schizosaccharomyces pombe|chr 1|||Manual	1
>SPBC18E5.06 |rps21||40S ribosomal protein S21|Schizosaccharomyces pombe|chr 2|||Manual	1
>SPCC794.12c |mae2||malic enzyme|Schizosaccharomyces pombe|chr 3|||Manual	1
>SPAC11G7.04 |ubi1||ribosomal-ubiquitin fusion protein Ubi1|Schizosaccharomyces pombe|chr 1|||Manual;>SPAC1805.12c |uep1|ubi2|ribosomal-ubiquitin fusion protein Ubi2|Schizosaccharomyces pombe|chr 1|||Manual	1
>SPAC23H4.09 |cdb4||curved DNA-binding protein Cdb4|Schizosaccharomyces pombe|chr 1|||Manual	1
>SPCC1183.08c |rpl101|rpl1-1, rpl10a-1|60S ribosomal protein L10a|Schizosaccharomyces pombe|chr 3|||Manual	1
>SPAC3H5.10 |rpl3202|rpl32-2, rpl32|60S ribosomal protein L32|Schizosaccharomyces pombe|chr 1|||Manual	1
>SPCC794.07 |||dihydrolipoamide S-acetyltransferase E2 |Schizosaccharomyces pombe|chr 3|||Manual	1
Trypsin-1 precursor	1
>SPAPB8E5.09 |rvb1||AAA family ATPase Rvb1 |Schizosaccharomyces pombe|chr 1|||Manual	1
>SPBC16G5.11c |bag101|bag1-a, bag1|BAG family molecular chaperone regulator|Schizosaccharomyces pombe|chr 2|||Manual	1
>SPBC19C2.14 |smd3||Sm snRNP core protein Smd3|Schizosaccharomyces pombe|chr 2|||Manual	1
>SPCC14G10.04 |||sequence orphan|Schizosaccharomyces pombe|chr 3|||Manual	1
>SPCC576.10c |rpt3||19S proteasome regulatory subunit Rpt3 |Schizosaccharomyces pombe|chr 3|||Manual	1
>IPI:CON_00713814.2|SWISS-PROT:P10096 (Bos taurus) Glyceraldehyde-3-phosphate dehydrogenase	1
>SPAC17A5.09c |||protein phosphatase regulatory subunit Glc9|Schizosaccharomyces pombe|chr 1|||Manual	1
Keratin, type I cytoskeletal 9	1
>SPAC26F1.03 |pda1||pyruvate dehydrogenase e1 component alpha subunit Pda1|Schizosaccharomyces pombe|chr 1|||Manual	1
>SPAC2C4.03c |smd2|cwf9|Sm snRNP core protein Smd2|Schizosaccharomyces pombe|chr 1|||Manual	1
>SPAC926.09c |fas1||fatty acid synthase beta subunit Fas1|Schizosaccharomyces pombe|chr 1|||Manual	1
>SPBC30D10.06 |lsm4||U6 snRNP-associated protein Lsm4|Schizosaccharomyces pombe|chr 2|||Manual	1
>SPBC776.01 |rpl29||60S ribosomal protein L29|Schizosaccharomyces pombe|chr 2|||Manual	1
>SPBC83.08 |rvb2||AAA family ATPase Rvb2 |Schizosaccharomyces pombe|chr 2|||Manual	1
>SPCC364.06 |nap1||nucleosome assembly protein|Schizosaccharomyces pombe|chr 3|||Manual	1
>SPCC757.09c |rnc1||RNA-binding protein that suppresses calcineurin deletion Rnc1|Schizosaccharomyces pombe|chr 3|||Manual	1
>SPCC622.08c |hta1||histone H2A alpha|Schizosaccharomyces pombe|chr 3|||Manual;>SPAC19G12.06c |hta2||histone H2A beta|Schizosaccharomyces pombe|chr 1|||Manual	1
>SPAC806.03c |rps2601|rps26-1, rps26|40S ribosomal protein S26|Schizosaccharomyces pombe|chr 1|||Manual	1
>SPBC1711.16 |||WD repeat protein Pwp1 |Schizosaccharomyces pombe|chr 2|||Manual	1
>SPBC18H10.03 |tif35||translation initiation factor eIF3g|Schizosaccharomyces pombe|chr 2|||Manual	1
>SPAC3G9.09c |tif211||translation initiation factor eIF2 alpha subunit|Schizosaccharomyces pombe|chr 1|||Manual	1
>SPBC365.03c |rpl2101|rpl21, rpl21-1|60S ribosomal protein L21|Schizosaccharomyces pombe|chr 2|||Manual	1
>SPAC3A11.10c |||dipeptidyl peptidase |Schizosaccharomyces pombe|chr 1|||Manual	1
>SPAC959.08 |rpl2102|rpl21-2, rpl21|60S ribosomal protein L21|Schizosaccharomyces pombe|chr 1|||Manual	1
>SPCC576.08c |rps2||40S ribosomal protein S2|Schizosaccharomyces pombe|chr 3|||Manual	1
>IPI:CON_Trypsin|SWISS-PROT:P00761|TRYP_PIG Trypsin - Sus scrofa (Pig).	1
>SPAC222.09 |seb1||RNA-binding protein Seb1|Schizosaccharomyces pombe|chr 1|||Manual	1
>SPAC4A8.16c |tif33|SPAC823.01c|translation initiation factor eIF3c |Schizosaccharomyces pombe|chr 1|||Manual	1
>SPAC5H10.10 |||NADPH dehydrogenase |Schizosaccharomyces pombe|chr 1|||Manual	1
>SPAP8A3.06 |||U2AF small subunit, U2AF-23|Schizosaccharomyces pombe|chr 1|||Manual	1
>SPBC1105.01 |rrp12|SPBPB7E8.03|rRNA processing protein Rrp12-like|Schizosaccharomyces pombe|chr 2|||Manual	1
>SPBC13A2.01c |||nuclear cap-binding complex small subunit|Schizosaccharomyces pombe|chr 2|||Manual	1
>SPBC17D11.05 |tif32||translation initiation factor eIF3a|Schizosaccharomyces pombe|chr 2|||Manual	1
>SPCC1442.10c |rpb3||DNA-directed RNA polymerase II subunit 3|Schizosaccharomyces pombe|chr 3|||Manual	1

## Sheet: dis2
Protein Descriptions	dis2-3flag nda3-arrested no Pinh
Keratin, type II cytoskeletal 1	26
>SPCC736.07c |||conserved fungal protein|Schizosaccharomyces pombe|chr 3|||Manual bud27	24
>SPAC17A5.09c |||protein phosphatase regulatory subunit Glc9|Schizosaccharomyces pombe|chr 1|||Manual	16
Keratin, type I cytoskeletal 9	16
Keratin, type I cytoskeletal 16;Keratin, type I cytoskeletal 16	16
>SPAC19G12.15c |tpp1||trehalose-6-phosphate phosphatase Tpp1|Schizosaccharomyces pombe|chr 1|||Manual	15
>SPCC74.02c |||mRNA cleavage and polyadenylation specificity factor complex associated protein|Schizosaccharomyces pombe|chr 3|||Manual	15
>SPAC227.15 |||protein phosphatase regulatory subunit Reg1 |Schizosaccharomyces pombe|chr 1|||Manual	14
>SPBC23E6.01c ||SPBPJ758.01|RNA-binding protein, rrm type|Schizosaccharomyces pombe|chr 2|||Manual	14
>SPBC776.02c |dis2|sds1, bws1|serine/threonine protein phosphatase PP1|Schizosaccharomyces pombe|chr 2|||Manual	14
Keratin, type I cytoskeletal 10	14
Keratin, type II cytoskeletal 5	13
Keratin, type I cytoskeletal 14;Keratin, type I cytoskeletal 42;Keratin, type I cytoskeletal 42	13
>SPBC1709.08 |cft1||cleavage factor one Cft1 |Schizosaccharomyces pombe|chr 2|||Manual	12
>SPCC1739.13 |ssa2||heat shock protein Ssa2|Schizosaccharomyces pombe|chr 3|||Manual	12
>SPAC1D4.04 |cct2||chaperonin-containing T-complex beta subunit Cct2 |Schizosaccharomyces pombe|chr 1|||Manual	11
>SPAC23A1.10 |ef1a-b||translation elongation factor EF-1 alpha Ef1a-b|Schizosaccharomyces pombe|chr 1|||Manual;>SPBC839.15c |ef1a-c||translation elongation factor EF-1 alpha Ef1a-c|Schizosaccharomyces pombe|chr 2|||Manual;>SPCC794.09c |ef1a-a||translation	11
Keratin, type II cytoskeletal 2 epidermal	11
Keratin, type II cytoskeletal 6B	11
Keratin, type II cytoskeletal 6A	11
>SPAC22E12.18 |||conserved fungal protein|Schizosaccharomyces pombe|chr 1|||Manual	10
>SPAC4A8.12c |sds22||protein phosphatase regulatory subunit Sds22|Schizosaccharomyces pombe|chr 1|||Manual	10
>SPAC57A7.04c |pabp||mRNA export shuttling protein|Schizosaccharomyces pombe|chr 1|||Manual	9
>SPAC824.04 |||WD repeat protein|Schizosaccharomyces pombe|chr 1|||Manual	9
>SPBC646.04 |pla1||poly|Schizosaccharomyces pombe|chr 2|||Manual	9
>SPBC106.06 |cct4||chaperonin-containing T-complex delta subunit Cct4|Schizosaccharomyces pombe|chr 2|||Manual	9
>SPBC1A4.08c |cct3||chaperonin-containing T-complex gamma subunit Cct3|Schizosaccharomyces pombe|chr 2|||Manual	9
>SPBC25H2.12c |cct7||chaperonin-containing T-complex eta subunit Cct7|Schizosaccharomyces pombe|chr 2|||Manual	9
>SPBC29A3.04 |rpl8||60S ribosomal protein L7a |Schizosaccharomyces pombe|chr 2|||Manual	9
>SPAC13G7.02c |ssa1||heat shock protein Ssa1 |Schizosaccharomyces pombe|chr 1|||Manual	8
>SPAC1783.05 |hrp1|chd1|ATP-dependent DNA helicase Hrp1|Schizosaccharomyces pombe|chr 1|||Manual	8
>SPBC1709.05 |sks2|hsc1|heat shock protein Sks2|Schizosaccharomyces pombe|chr 2|||Manual	8
>SPBC1709.15c |cft2||cleavage factor two Cft2/polyadenylation factor CPSF-73 |Schizosaccharomyces pombe|chr 2|||Manual	8
>SPBC21D10.05c |ucp3|soc2|GTPase activating protein Ucp3 |Schizosaccharomyces pombe|chr 2|||Manual	8
>SPBP8B7.03c |rpl402|rpl4-2, rpl4|60S ribosomal protein L2|Schizosaccharomyces pombe|chr 2|||Manual	8
>SPCC1795.11 |sum3|ded1, slh3, moc2|ATP-dependent RNA helicase Sum3|Schizosaccharomyces pombe|chr 3|||Manual	8
>SPAC1071.01c |pta1|SPAC4H3.15c|mRNA cleavage and polyadenylation specificity factor complex subunit Pta1|Schizosaccharomyces pombe|chr 1|||Manual	7
>SPAC1420.02c |cct5||chaperonin-containing T-complex epsilon subunit Cct5|Schizosaccharomyces pombe|chr 1|||Manual	7
>SPBC1711.06 |rpl401|rpl4-1, rpl4|60S ribosomal protein L2|Schizosaccharomyces pombe|chr 2|||Manual	7
>SPAC8E11.02c |rad24||14-3-3 protein Rad24|Schizosaccharomyces pombe|chr 1|||Manual	6
>SPAC17C9.03 |tif471||translation initiation factor eIF4G |Schizosaccharomyces pombe|chr 1|||Manual	6
>SPAC664.11 |ssc1|ssp1|mitochondrial heat shock protein Hsp70|Schizosaccharomyces pombe|chr 1|||Manual	6
>SPBC12D12.03 |cct1||chaperonin-containing T-complex alpha subunit Cct1|Schizosaccharomyces pombe|chr 2|||Manual	6
>SPBC14F5.04c |pgk1||phosphoglycerate kinase|Schizosaccharomyces pombe|chr 2|||Manual	6
>SPBC1815.01 |eno101|eno1|enolase|Schizosaccharomyces pombe|chr 2|||Manual	6
>SPBC32F12.11 |tdh1|gpd1|glyceraldehyde-3-phosphate dehydrogenase Tdh1|Schizosaccharomyces pombe|chr 2|||Manual;>SPBC354.12 |gpd3||glyceraldehyde 3-phosphate dehydrogenase Gpd3|Schizosaccharomyces pombe|chr 2|||Manual	6
>SPBC3B8.03 |||saccharopine dehydrogenase |Schizosaccharomyces pombe|chr 2|||Manual	6
>SPAC17G6.16c |ysh1||mRNA cleavage and polyadenylation specificity factor complex subunit Ysh1|Schizosaccharomyces pombe|chr 1|||Manual	5
>SPAC3G9.04 |ssu72||phosphoric ester hydrolase Ssu72 |Schizosaccharomyces pombe|chr 1|||Manual	5
>SPAC1071.10c |pma1||P-type proton ATPase Pma1 |Schizosaccharomyces pombe|chr 1|||Manual	5
>SPAC328.10c |rps502|rps5-2|40S ribosomal protein S5|Schizosaccharomyces pombe|chr 1|||Manual	5
>SPAC6B12.15 |cpc2|rkp1|RACK1 homologue Cpc2|Schizosaccharomyces pombe|chr 1|||Manual	5
>SPAC6G10.08 |idp1||isocitrate dehydrogenase Idp1|Schizosaccharomyces pombe|chr 1|||Manual	5
>SPAC8C9.08 |rps5||40S ribosomal protein S5|Schizosaccharomyces pombe|chr 1|||Manual	5
>SPBC16A3.08c |||serpine1 related protein |Schizosaccharomyces pombe|chr 2|||Manual	5
>SPBC32H8.12c |act1|cps8|actin |Schizosaccharomyces pombe|chr 2|||Manual	5
>SPBC646.11 |cct6||chaperonin-containing T-complex zeta subunit Cct6|Schizosaccharomyces pombe|chr 2|||Manual	5
>SPCC1827.03c |||acetyl-CoA ligase |Schizosaccharomyces pombe|chr 3|||Manual	5
>SPCC622.18 |rpl6||60S ribosomal protein L6|Schizosaccharomyces pombe|chr 3|||Manual	5
>SPAC12G12.14c |pfs2||WD repeat protein Pfs2|Schizosaccharomyces pombe|chr 1|||Manual	4
>SPAC22G7.10 |||mRNA cleavage and polyadenylation specificity factor complex subunit, Fip1 homolog |Schizosaccharomyces pombe|chr 1|||Manual	4
>SPAC13G6.07c |rps601|rps6-1|40S ribosomal protein S6|Schizosaccharomyces pombe|chr 1|||Manual	4
>SPAC18G6.14c |rps7||40S ribosomal protein S7 |Schizosaccharomyces pombe|chr 1|||Manual	4
>SPAC19D5.05c |||U3 snoRNP-associated protein Imp3 |Schizosaccharomyces pombe|chr 1|||Manual	4
>SPAC22A12.15c |bip1|bip|BiP |Schizosaccharomyces pombe|chr 1|||Manual	4
>SPAC23C11.02c |rps23||40S ribosomal protein S23|Schizosaccharomyces pombe|chr 1|||Manual;>SPBP4H10.13 |rps2302|rps23-2|40S ribosomal protein S23|Schizosaccharomyces pombe|chr 2|||Manual	4
>SPAC26A3.04 |rpl2002|rpl20, rpl20-2|60S ribosomal protein L20|Schizosaccharomyces pombe|chr 1|||Manual;>SPAC3A12.10 |rpl2001|rpl20-1, rpl20, yl17b, rpl18a-2|60S ribosomal protein L20a|Schizosaccharomyces pombe|chr 1|||Manual	4
>SPAC32A11.04c |tif212|tif22, SPAC6B12.17c|translation initiation factor eIF2 beta subunit |Schizosaccharomyces pombe|chr 1|||Manual	4
>SPAC4G9.16c |rpl901|rpl9-1|60S ribosomal protein L9|Schizosaccharomyces pombe|chr 1|||Manual	4
>SPAC6G9.09c |rpl24||60S ribosomal protein L24|Schizosaccharomyces pombe|chr 1|||Manual;>SPCC330.14c |rpl2402|rpl24-2|60S ribosomal protein L24|Schizosaccharomyces pombe|chr 3|||Manual	4
>SPAPB17E12.13 |rpl1802|rpl18-2|60S ribosomal protein L18|Schizosaccharomyces pombe|chr 1|||Manual	4
>SPAPB1E7.12 |rps602|rps6-2, rps6|40S ribosomal protein S6|Schizosaccharomyces pombe|chr 1|||Manual	4
>SPBC106.18 |rpl2501|rpl25a|60S ribosomal protein L25|Schizosaccharomyces pombe|chr 2|||Manual	4
>SPBC11C11.07 |rpl1801|rpl18-1, rpl18|60S ribosomal protein L18|Schizosaccharomyces pombe|chr 2|||Manual	4
>SPBC16C6.11 |rpl3201|rpl32-1|60S ribosomal protein L32|Schizosaccharomyces pombe|chr 2|||Manual	4
>SPBC16D10.11c |rps1801|rps18-1|40S ribosomal protein S18|Schizosaccharomyces pombe|chr 2|||Manual;>SPCC1259.01c |rps1802|rps18-2, SPCC825.06c|40S ribosomal protein S18|Schizosaccharomyces pombe|chr 3|||Manual	4
>SPBC18H10.12c |rpl701||60S ribosomal protein L7|Schizosaccharomyces pombe|chr 2|||Manual	4
>SPBC1D7.04 |mlo3||RNA annealing factor Mlo3|Schizosaccharomyces pombe|chr 2|||Manual	4
>SPBC2D10.10c |fib1|fib|fibrillarin|Schizosaccharomyces pombe|chr 2|||Manual	4
>SPBC337.05c |cct8||chaperonin-containing T-complex theta subunit Cct8 |Schizosaccharomyces pombe|chr 2|||Manual	4
>SPBP8B7.16c |dbp2||ATP-dependent RNA helicase Dbp2|Schizosaccharomyces pombe|chr 2|||Manual	4
>SPCC417.08 |tef3||translation elongation factor eEF3|Schizosaccharomyces pombe|chr 3|||Manual	4
>SPCC550.14 |vgl1||vigilin |Schizosaccharomyces pombe|chr 3|||Manual	4
>SPCC613.05c |rpl35||60S ribosomal protein L35|Schizosaccharomyces pombe|chr 3|||Manual	4
Keratin, type II cytoskeletal 6A	4
>IPI:CON_00698900.1|SWISS-PROT:P60712 (Bos taurus) Actin, cytoplasmic 1	4
>SPAC17A2.13c |rad25||14-3-3 protein Rad25|Schizosaccharomyces pombe|chr 1|||Manual	3
>SPAC11E3.15 |rpl22|SPAP8A3.01|60S ribosomal protein L22|Schizosaccharomyces pombe|chr 1|||Manual	3
>SPAC12G12.07c |||conserved fungal protein|Schizosaccharomyces pombe|chr 1|||Manual	3
>SPAC144.11 |rps1102|rps11-2, rps11|40S ribosomal protein S11|Schizosaccharomyces pombe|chr 1|||Manual;>SPAC31G5.03 |rps1101|rps11-1|40S ribosomal protein S11|Schizosaccharomyces pombe|chr 1|||Manual	3
>SPAC1687.06c |rpl44|rpl28|60S ribosomal protein L28/L44 |Schizosaccharomyces pombe|chr 1|||Manual	3
>SPAC17A5.03 |rpl301|rpl3-1, rpl3|60S ribosomal protein L3|Schizosaccharomyces pombe|chr 1|||Manual;>SPAPB8E5.06c |rpl302|rpl3-2, rpl3-b|60S ribosomal protein L3|Schizosaccharomyces pombe|chr 1|||Manual	3
>SPAC1805.13 |rpl14||60S ribosomal protein L14 |Schizosaccharomyces pombe|chr 1|||Manual	3
>SPAC1834.03c |hhf1|h4.1|histone H4 h4.1|Schizosaccharomyces pombe|chr 1|||Manual;>SPBC1105.12 |hhf3|h4.3|histone H4 h4.3|Schizosaccharomyces pombe|chr 2|||Manual;>SPBC8D2.03c |hhf2|ams3, h4.2|histone H4 h4.2|Schizosaccharomyces pombe|chr 2|||Manual	3
>SPAC19A8.07c |||U3 snoRNP-associated protein Imp4 |Schizosaccharomyces pombe|chr 1|||Manual	3
>SPAC22A12.04c |rps2201|rps22-1, rps15a-1|40S ribosomal protein S15a|Schizosaccharomyces pombe|chr 1|||Manual;>SPAC5D6.01 |rps2202|rps22-2, rps15a-2|40S ribosomal protein S15a|Schizosaccharomyces pombe|chr 1|||Manual	3
>SPAC22H12.04c |rps102|rps1-2, rps3a-2|40S ribosomal protein S3a |Schizosaccharomyces pombe|chr 1|||Manual	3
>SPAC23A1.11 |rpl1602|rpl16-2|60S ribosomal protein L13/L16|Schizosaccharomyces pombe|chr 1|||Manual	3
>SPAC23C11.03 |||U3 snoRNP-associated protein Mpp1 |Schizosaccharomyces pombe|chr 1|||Manual	3
>SPAC26F1.06 |gpm1||monomeric 2,3-bisphosphoglycerate |Schizosaccharomyces pombe|chr 1|||Manual	3
>SPAC2C4.16c |rps801|rps8-1|40S ribosomal protein S8|Schizosaccharomyces pombe|chr 1|||Manual;>SPAC521.05 |rps802|rps8-2|40S ribosomal protein S8|Schizosaccharomyces pombe|chr 1|||Manual	3
>SPAC3H5.10 |rpl3202|rpl32-2, rpl32|60S ribosomal protein L32|Schizosaccharomyces pombe|chr 1|||Manual	3
>SPAC4H3.10c |pyk1||pyruvate kinase |Schizosaccharomyces pombe|chr 1|||Manual	3
>SPAC513.01c |eft201|eft2-1, etf2, SPAPYUK71.04c|translation elongation factor 2|Schizosaccharomyces pombe|chr 1|||Manual;>SPCP31B10.07 |eft202||translation elongation factor 2|Schizosaccharomyces pombe|chr 3|||Manual	3
>SPAC664.05 |rpl13||60S ribosomal protein L13|Schizosaccharomyces pombe|chr 1|||Manual	3
>SPAC6F6.07c |rps13||40S ribosomal protein S13 |Schizosaccharomyces pombe|chr 1|||Manual	3
>SPAC8C9.04 |||sequence orphan|Schizosaccharomyces pombe|chr 1|||Manual	3
>SPBC1347.02 |fkbp39||FKBP-type peptidyl-prolyl cis-trans isomerase |Schizosaccharomyces pombe|chr 2|||Manual	3
>SPBC16G5.14c |rps3||40S ribosomal protein S3|Schizosaccharomyces pombe|chr 2|||Manual	3
>SPBC17G9.07 |rps2402|rps24-2|40S ribosomal protein S24|Schizosaccharomyces pombe|chr 2|||Manual	3
>SPBC18E5.04 |rpl1001|rpl10-1, rpl10|60S ribosomal protein L10|Schizosaccharomyces pombe|chr 2|||Manual	3
>SPBC19F8.08 |rps401|rps4-1, rps4, SPBC25H2.17c|40S ribosomal protein S4|Schizosaccharomyces pombe|chr 2|||Manual;>SPAC959.07 |rps403|rps4-3, rps4|40S ribosomal protein S4|Schizosaccharomyces pombe|chr 1|||Manual	3
>SPBC21B10.10 |rps402|rps4-2|40S ribosomal protein S4|Schizosaccharomyces pombe|chr 2|||Manual	3
>SPBC3B9.01 |||Hsp70 nucleotide exchange factor |Schizosaccharomyces pombe|chr 2|||Manual	3
>SPBC405.07 |rpl3602|rpl36-2, rpl36|60S ribosomal protein L36|Schizosaccharomyces pombe|chr 2|||Manual;>SPCC970.05 |rpl3601|rpl36-1|60S ribosomal protein L36|Schizosaccharomyces pombe|chr 3|||Manual	3
>SPBC4F6.04 |rpl2502|rpl25b, rpl23a-2|60S ribosomal protein L25|Schizosaccharomyces pombe|chr 2|||Manual	3
>SPBC685.07c |rpl2701|rpl27-1|60S ribosomal protein L27|Schizosaccharomyces pombe|chr 2|||Manual	3
>SPCC13B11.01 |adh1|adh|alcohol dehydrogenase Adh1|Schizosaccharomyces pombe|chr 3|||Manual	3
>SPCC1682.14 |rpl1902|rpl19-2|60S ribosomal protein L19|Schizosaccharomyces pombe|chr 3|||Manual	3
>SPCC24B10.09 |rps1702|rps17-2, rps17|40S ribosomal protein S17|Schizosaccharomyces pombe|chr 3|||Manual	3
>SPCC364.03 |rpl1702|rpl17-2, rpl17|60S ribosomal protein L17|Schizosaccharomyces pombe|chr 3|||Manual	3
>SPCC576.09 |rps20||40S ribosomal protein S20|Schizosaccharomyces pombe|chr 3|||Manual	3
>SPCC5E4.07 |rpl2802|rpl28-2|60S ribosomal protein L27/L28|Schizosaccharomyces pombe|chr 3|||Manual	3
>SPCC622.09 |htb1||histone H2B |Schizosaccharomyces pombe|chr 3|||Manual	3
>SPAC227.08c |yth1||zinc finger protein Yth1|Schizosaccharomyces pombe|chr 1|||Manual	2
>SPBC1706.01 |tea4|wsh3|tip elongation aberrant protein Tea4|Schizosaccharomyces pombe|chr 2|||Manual	2
>SPBC649.05 |cut12|stf1|spindle pole body protein Cut12|Schizosaccharomyces pombe|chr 2|||Manual	2
>SPAC1071.07c |rps1502|rps15-2, rps15|40S ribosomal protein S15|Schizosaccharomyces pombe|chr 1|||Manual	2
>SPAC139.04c |fap2||L-saccharopine oxidase|Schizosaccharomyces pombe|chr 1|||Manual	2
>SPAC13G6.02c |rps101|rps1-1, rps3a-1|40S ribosomal protein S3a|Schizosaccharomyces pombe|chr 1|||Manual	2
>SPAC16E8.16 |||transcription factor TFIIB |Schizosaccharomyces pombe|chr 1|||Manual	2
>SPAC1783.08c |rpl1502|rpl15-2|60S ribosomal protein L15b|Schizosaccharomyces pombe|chr 1|||Manual	2
>SPAC1F7.13c |rpl801|rpl8-1, rpl18, rpk5a, rpl2-1, SPAC21E11.02c|60S ribosomal protein L8|Schizosaccharomyces pombe|chr 1|||Manual;>SPBC2F12.07c |rpl802|rpl8-2, rpk37, rpk5b|60S ribosomal protein L8|Schizosaccharomyces pombe|chr 2|||Manual;>SPBC839.04 |rpl	2
>SPAC1F8.07c |||pyruvate decarboxylase |Schizosaccharomyces pombe|chr 1|||Manual	2
>SPAC24H6.07 |rps901|rps9-1, rps9a|40S ribosomal protein S9|Schizosaccharomyces pombe|chr 1|||Manual	2
>SPAC25G10.06 |rps2801|rps28-1|40S ribosomal protein S28|Schizosaccharomyces pombe|chr 1|||Manual;>SPCC285.15c |rps2802|rps28-2, rps28|40S ribosomal protein S28|Schizosaccharomyces pombe|chr 3|||Manual	2
>SPAC26F1.03 |pda1||pyruvate dehydrogenase e1 component alpha subunit Pda1|Schizosaccharomyces pombe|chr 1|||Manual	2
>SPAC30D11.12 |rpl3802|rpl38-2, rps38|60S ribosomal protein L38|Schizosaccharomyces pombe|chr 1|||Manual	2
>SPAC3G9.03 |rpl2301|rpl23-1|60S ribosomal protein L23|Schizosaccharomyces pombe|chr 1|||Manual;>SPCC1322.11 |rpl2302|rpl23-2|60S ribosomal protein L23|Schizosaccharomyces pombe|chr 3|||Manual	2
>SPAC3G9.09c |tif211||translation initiation factor eIF2 alpha subunit|Schizosaccharomyces pombe|chr 1|||Manual	2
>SPAC3H5.05c |rps1401|rps14-1, rps14|40S ribosomal protein S14|Schizosaccharomyces pombe|chr 1|||Manual;>SPBC18H10.13 |rps1402|rps14-2|40S ribosomal protein S14|Schizosaccharomyces pombe|chr 2|||Manual	2
>SPAC3H5.07 |rpl702|rpl7-2, rpl7, rpl7b|60S ribosomal protein L7|Schizosaccharomyces pombe|chr 1|||Manual	2
>SPAC458.02c |||mRNP complex |Schizosaccharomyces pombe|chr 1|||Manual	2
>SPAC4A8.11c |fas2|lsd1|fatty acid synthase alpha subunit Lsd1|Schizosaccharomyces pombe|chr 1|||Manual	2
>SPAC4F10.14c |btf3|egd1, btt1, nac2|nascent polypeptide-associated complex beta subunit|Schizosaccharomyces pombe|chr 1|||Manual	2
>SPAC57A10.12c |ura3||dihydroorotate dehydrogenase Ura3|Schizosaccharomyces pombe|chr 1|||Manual	2
>SPAC664.04c |rps1602|rps16-2, rps16|40S ribosomal protein S16|Schizosaccharomyces pombe|chr 1|||Manual;>SPBC18H10.14 |rps1601|rps16-1|40S ribosomal protein S16|Schizosaccharomyces pombe|chr 2|||Manual	2
>SPAC890.08 |rpl31||60S ribosomal protein L31|Schizosaccharomyces pombe|chr 1|||Manual	2
>SPAC9E9.04 |||bcap family homolog|Schizosaccharomyces pombe|chr 1|||Manual	2
>SPAP7G5.05 |rpl1002|rpl10-2, rpl10|60S ribosomal protein L10|Schizosaccharomyces pombe|chr 1|||Manual	2
>SPAPJ698.02c |rps002|rpsa-2, rps0-2, rps0|40S ribosomal protein S0B|Schizosaccharomyces pombe|chr 1|||Manual	2
>SPBC11B10.10c |pht1||histone H2A variant|Schizosaccharomyces pombe|chr 2|||Manual	2
>SPBC16H5.02 |pfk1||6-phosphofructokinase |Schizosaccharomyces pombe|chr 2|||Manual	2
>SPBC17G9.09 |tif213||translation initiation factor eIF2 gamma subunit|Schizosaccharomyces pombe|chr 2|||Manual	2
>SPBC18E5.06 |rps21||40S ribosomal protein S21|Schizosaccharomyces pombe|chr 2|||Manual	2
>SPBC25H2.05 |egd2|nac1|nascent polypeptide-associated complex alpha subunit Egd2|Schizosaccharomyces pombe|chr 2|||Manual	2
>SPBC29A3.12 |rps902|rps9-2, rps9b|40S ribosomal protein S9|Schizosaccharomyces pombe|chr 2|||Manual	2
>SPBC2F12.04 |rpl1701|rpl17, rpl17-1|60S ribosomal protein L17|Schizosaccharomyces pombe|chr 2|||Manual	2
>SPBC365.03c |rpl2101|rpl21, rpl21-1|60S ribosomal protein L21|Schizosaccharomyces pombe|chr 2|||Manual	2
>SPBC56F2.02 |rpl1901|rpl19-1|60S ribosomal protein L19|Schizosaccharomyces pombe|chr 2|||Manual	2
>SPBC649.02 |rps1902|rps19-2, rps19|40S ribosomal protein S19|Schizosaccharomyces pombe|chr 2|||Manual	2
>SPBC660.11 |tcg1|mug187|single-stranded telomeric binding protein Tgc1 |Schizosaccharomyces pombe|chr 2|||Manual	2
>SPBC776.11 |rpl2801|rpl28-1|60S ribosomal protein L27/L28|Schizosaccharomyces pombe|chr 2|||Manual	2
>SPBC83.17 |||transcriptional coactivator, multiprotein bridging factor Mbf1 |Schizosaccharomyces pombe|chr 2|||Manual	2
>SPBC839.05c |rps1701|rps17-1|40S ribosomal protein S17|Schizosaccharomyces pombe|chr 2|||Manual	2
>SPBC839.13c |rpl1601||60S ribosomal protein L13/L16|Schizosaccharomyces pombe|chr 2|||Manual	2
>SPBP18G5.03 |toc1||Tor Complex Tor2 interacting protein 1|Schizosaccharomyces pombe|chr 2|||Manual	2
>SPBP22H7.08 |rps1002|rps10-2, rps10B|40S ribosomal protein S10|Schizosaccharomyces pombe|chr 2|||Manual	2
>SPCC16C4.11 |pef1||Pho85/PhoA-like cyclin-dependent kinase Pef1|Schizosaccharomyces pombe|chr 3|||Manual	2
>SPCC16C4.13c |rpl1201|rpl12-1, rpl12.1|60S ribosomal protein L12.1/L12A|Schizosaccharomyces pombe|chr 3|||Manual;>SPCC31H12.04c |rpl1202|rpl12-2|60S ribosomal protein L12.1/L12A|Schizosaccharomyces pombe|chr 3|||Manual	2
>SPCC24B10.21 |tpi1|tpi|triosephosphate isomerase|Schizosaccharomyces pombe|chr 3|||Manual	2
>SPCC576.11 |rpl15||60S ribosomal protein L15|Schizosaccharomyces pombe|chr 3|||Manual	2
>SPCC613.06 |rpl902|rpl9-2|60S ribosomal protein L9|Schizosaccharomyces pombe|chr 3|||Manual	2
>SPCC622.08c |hta1||histone H2A alpha|Schizosaccharomyces pombe|chr 3|||Manual;>SPAC19G12.06c |hta2||histone H2A beta|Schizosaccharomyces pombe|chr 1|||Manual	2
>SPCC74.05 |rpl2702|rpl27-2|60S ribosomal protein L27|Schizosaccharomyces pombe|chr 3|||Manual	2
Isoform 2 of Keratin, type II cytoskeletal 78;Keratin-78	2
keratin 4	2
>SPAC6B12.13 |||protein phosphatase inhibitor |Schizosaccharomyces pombe|chr 1|||Manual	1
>SPBC28F2.12 |rpb1||DNA-directed RNA polymerase II large subunit|Schizosaccharomyces pombe|chr 2|||Manual	1
>SPBC354.10 |||RNAPII degradation factor |Schizosaccharomyces pombe|chr 2|||Manual	1
>SPBC660.15 |||mRNA cleavage factor complex subunit |Schizosaccharomyces pombe|chr 2|||Manual	1
>SPAC12B10.02c |||endoplasmic reticulum resident protein required for packaging into COPII vesicles|Schizosaccharomyces pombe|chr 1|||Manual	1
>SPAC12G12.04 |mcp60|hsp60|mitochondrial heat shock protein Hsp60/Mcp60|Schizosaccharomyces pombe|chr 1|||Manual	1
>SPAC13G6.06c |gcv2||glycine cleavage complex subunit P |Schizosaccharomyces pombe|chr 1|||Manual	1
>SPAC14C4.14 |atp1||F1-ATPase alpha subunit|Schizosaccharomyces pombe|chr 1|||Manual	1
>SPAC17G6.06 |rps2401|rps24-1, rps24|40S ribosomal protein S24|Schizosaccharomyces pombe|chr 1|||Manual	1
>SPAC1805.11c |rps2602|rps26-2|40S ribosomal protein S26 |Schizosaccharomyces pombe|chr 1|||Manual	1
>SPAC1834.04 |hht1||histone H3 h3.1|Schizosaccharomyces pombe|chr 1|||Manual;>SPBC1105.11c |hht3|h3.3|histone H3 h3.3|Schizosaccharomyces pombe|chr 2|||Manual;>SPBC8D2.04 |hht2|h3.2|histone H3 h3.2|Schizosaccharomyces pombe|chr 2|||Manual	1
>SPAC19B12.04 |rps3001|rps30-1|40S ribosomal protein S30|Schizosaccharomyces pombe|chr 1|||Manual;>SPBC19G7.03c |rps3002|rps30-2, rps30|40S ribosomal protein S30|Schizosaccharomyces pombe|chr 2|||Manual	1
>SPAC1A6.02 ||SPAC23C4.21|WD repeat protein, human WDR55 family|Schizosaccharomyces pombe|chr 1|||Manual	1
>SPAC20G8.09c |||N-acetyltransferase Nat10 |Schizosaccharomyces pombe|chr 1|||Manual	1
>SPAC23A1.08c |rpl3401|rpl34, rpl34-1|60S ribosomal protein L34|Schizosaccharomyces pombe|chr 1|||Manual;>SPCC1322.15 |rpl3402|rpl34, rpl34-2|60S ribosomal protein L34|Schizosaccharomyces pombe|chr 3|||Manual	1
>SPAC31A2.12 |||arrestin/PY protein 1|Schizosaccharomyces pombe|chr 1|||Manual	1
>SPAC31G5.17c |rps1001|rps10-1|40S ribosomal protein S10|Schizosaccharomyces pombe|chr 1|||Manual	1
>SPAC3A11.10c |||dipeptidyl peptidase |Schizosaccharomyces pombe|chr 1|||Manual	1
>SPAC3C7.14c |obr1|apt1, uhp1|ubiquitinated histone-like protein Uhp1|Schizosaccharomyces pombe|chr 1|||Manual	1
>SPAC3H1.07 |||arginase |Schizosaccharomyces pombe|chr 1|||Manual	1
>SPAC3H5.12c |rpl501|rpl5-1, rpl5|60S ribosomal protein L5|Schizosaccharomyces pombe|chr 1|||Manual;>SPBC11C11.09c |rpl502|rpl5-2, rpl5b|60S ribosomal protein L5|Schizosaccharomyces pombe|chr 2|||Manual	1
>SPAC589.10c |||ribomal-ubiquitin fusion protein Ubi5|Schizosaccharomyces pombe|chr 1|||Manual;>SPAC6G10.11c |ubi3||ribosomal-ubiquitin fusion protein Ubi3|Schizosaccharomyces pombe|chr 1|||Manual	1
>SPAC637.07 |moe1||translation initiation factor eIF3d Moe1|Schizosaccharomyces pombe|chr 1|||Manual	1
>SPAC926.04c |hsp90|swo1|heat shock protein Hsp90|Schizosaccharomyces pombe|chr 1|||Manual	1
>SPAC959.08 |rpl2102|rpl21-2, rpl21|60S ribosomal protein L21|Schizosaccharomyces pombe|chr 1|||Manual	1
>SPAC9G1.03c |rpl3001|rpl30-1, rpl30|60S ribosomal protein L30|Schizosaccharomyces pombe|chr 1|||Manual	1
>SPBC14C8.12 |rpb8||DNA-directed RNA polymerase I, II and III subunit Rpb8|Schizosaccharomyces pombe|chr 2|||Manual	1
>SPBC1685.09 |rps29||40S ribosomal protein S29|Schizosaccharomyces pombe|chr 2|||Manual	1
>SPBC1734.11 |||DNAJ domain protein Mas5 |Schizosaccharomyces pombe|chr 2|||Manual	1
>SPBC1778.01c |zuo1|mpp11, SPBC30D10.01|zuotin |Schizosaccharomyces pombe|chr 2|||Manual	1
>SPBC17D1.03c |||exosome subunit Rrp43 |Schizosaccharomyces pombe|chr 2|||Manual	1
>SPBC17G9.03c |krs1||cytoplasmic lysine-tRNA ligase Krs1 |Schizosaccharomyces pombe|chr 2|||Manual	1
>SPBC19C2.07 |fba1||fructose-bisphosphate aldolase Fba1|Schizosaccharomyces pombe|chr 2|||Manual	1
>SPBC19G7.14c |cog5||Golgi transport complex subunit Cog5 |Schizosaccharomyces pombe|chr 2|||Manual	1
>SPBC20F10.01 |gar1|SPBC25H2.01c|snoRNP pseudouridylase complex protein Gar1 |Schizosaccharomyces pombe|chr 2|||Manual	1
>SPBC20F10.10 |||cyclin pho85 family|Schizosaccharomyces pombe|chr 2|||Manual	1
>SPBC215.05 |gpd1||glycerol-3-phosphate dehydrogenase Gpd1|Schizosaccharomyces pombe|chr 2|||Manual	1
>SPBC21C3.13 |rps1901|rps19-1|40S ribosomal protein S19|Schizosaccharomyces pombe|chr 2|||Manual	1
>SPBC29B5.03c |rpl26||60S ribosomal protein L26|Schizosaccharomyces pombe|chr 2|||Manual	1
>SPBC2G5.06c |hmt2|cad1|sulfide-quinone oxidoreductase|Schizosaccharomyces pombe|chr 2|||Manual	1
>SPBC4B4.11 |||conserved fungal protein|Schizosaccharomyces pombe|chr 2|||Manual	1
>SPBC530.06c |||translation initiation factor eIF3 alpha subunit |Schizosaccharomyces pombe|chr 2|||Manual	1
>SPBC530.10c |anc1||adenine nucleotide carrier Anc1|Schizosaccharomyces pombe|chr 2|||Manual	1
>SPBC577.02 |rpl3801|rpl38-1|60S ribosomal protein L38|Schizosaccharomyces pombe|chr 2|||Manual	1
>SPBC646.10c |||U3 snoRNP protein Nop56 |Schizosaccharomyces pombe|chr 2|||Manual	1
>SPBC660.16 |||phosphogluconate dehydrogenase, decarboxylating |Schizosaccharomyces pombe|chr 2|||Manual	1
>SPBC776.09 |ste13||ATP-dependent RNA helicase Ste13|Schizosaccharomyces pombe|chr 2|||Manual	1
>SPBP8B7.06 |rpp201|rpp2, rpp2-1|60S acidic ribosomal protein P2A subunit|Schizosaccharomyces pombe|chr 2|||Manual	1
>SPBP8B7.11 |nxt3||ubiquitin protease cofactor |Schizosaccharomyces pombe|chr 2|||Manual	1
>SPCC1223.05c |rpl3702|rpl37-2, rpl37|60S ribosomal protein L37|Schizosaccharomyces pombe|chr 3|||Manual	1
>SPCC1393.03 |rps1501|rps15-1|40S ribosomal protein S15|Schizosaccharomyces pombe|chr 3|||Manual	1
>SPCC18.14c |rpp0||60S acidic ribosomal protein Rpp0 |Schizosaccharomyces pombe|chr 3|||Manual	1
>SPCC1919.11 |mug137||BAR adaptor protein|Schizosaccharomyces pombe|chr 3|||Manual	1
>SPCC330.13 |rpc37||DNA-directed RNA polymerase III complex subunit Rpc37|Schizosaccharomyces pombe|chr 3|||Manual	1
>SPCC576.03c |tpx1||thioredoxin peroxidase Tpx1|Schizosaccharomyces pombe|chr 3|||Manual	1
>SPCC576.08c |rps2||40S ribosomal protein S2|Schizosaccharomyces pombe|chr 3|||Manual	1
>SPCC736.12c |mmi1||YTH family protein Mmi1|Schizosaccharomyces pombe|chr 3|||Manual	1
>SPCC794.01c |||glucose-6-phosphate 1-dehydrogenase |Schizosaccharomyces pombe|chr 3|||Manual	1
>SPCC794.07 |||dihydrolipoamide S-acetyltransferase E2 |Schizosaccharomyces pombe|chr 3|||Manual	1
>SPCC794.12c |mae2||malic enzyme|Schizosaccharomyces pombe|chr 3|||Manual	1
>SPCC962.04 |rps1201|rps12-1, rps12|40S ribosomal protein S12|Schizosaccharomyces pombe|chr 3|||Manual;>SPBC1685.02c |rps1202|rps12-2|40S ribosomal protein S12|Schizosaccharomyces pombe|chr 2|||Manual	1
>SPCP31B10.08c |rpl35a|rpl33|60S ribosomal protein L35a|Schizosaccharomyces pombe|chr 3|||Manual	1
>IPI:CON_CASA1|SWISS-PROT:P02662 Alpha-S1-casein - Bos taurus (Bovine).	1
Trypsin-1 precursor	1
>IPI:CON_Trypsin|SWISS-PROT:P00761|TRYP_PIG Trypsin - Sus scrofa (Pig).	1

## Sheet: swd2.2
Protein Descriptions	swd2.2-3flag
>SPBC1709.08 |cft1||cleavage factor one Cft1 |Schizosaccharomyces pombe|chr 2|||Manual	57
>SPBC646.04 |pla1||poly|Schizosaccharomyces pombe|chr 2|||Manual	34
>SPCC74.02c |||mRNA cleavage and polyadenylation specificity factor complex associated protein|Schizosaccharomyces pombe|chr 3|||Manual	33
>SPBC1709.15c |cft2||cleavage factor two Cft2/polyadenylation factor CPSF-73 |Schizosaccharomyces pombe|chr 2|||Manual	31
>SPAC1071.01c |pta1|SPAC4H3.15c|mRNA cleavage and polyadenylation specificity factor complex subunit Pta1|Schizosaccharomyces pombe|chr 1|||Manual	26
>SPAC4A8.11c |fas2|lsd1|fatty acid synthase alpha subunit Lsd1|Schizosaccharomyces pombe|chr 1|||Manual	25
>SPBC23E6.01c ||SPBPJ758.01|RNA-binding protein, rrm type|Schizosaccharomyces pombe|chr 2|||Manual	24
>SPCC1739.13 |ssa2||heat shock protein Ssa2|Schizosaccharomyces pombe|chr 3|||Manual	23
>SPAC12G12.04 |mcp60|hsp60|mitochondrial heat shock protein Hsp60/Mcp60|Schizosaccharomyces pombe|chr 1|||Manual	21
>SPAC57A7.04c |pabp||mRNA export shuttling protein|Schizosaccharomyces pombe|chr 1|||Manual	21
>SPAC17G6.16c |ysh1||mRNA cleavage and polyadenylation specificity factor complex subunit Ysh1|Schizosaccharomyces pombe|chr 1|||Manual	20
>SPAC12G12.14c |pfs2||WD repeat protein Pfs2|Schizosaccharomyces pombe|chr 1|||Manual	19
>SPAC824.04 |||WD repeat protein|Schizosaccharomyces pombe|chr 1|||Manual	19
>SPBC776.02c |dis2|sds1, bws1|serine/threonine protein phosphatase PP1|Schizosaccharomyces pombe|chr 2|||Manual	19
>SPAC926.09c |fas1||fatty acid synthase beta subunit Fas1|Schizosaccharomyces pombe|chr 1|||Manual	19
>SPAC1783.05 |hrp1|chd1|ATP-dependent DNA helicase Hrp1|Schizosaccharomyces pombe|chr 1|||Manual	18
>SPBC3B9.11c |ctf1||mRNA cleavage and polyadenylation specificity factor complex subunit Ctf1|Schizosaccharomyces pombe|chr 2|||Manual	18
>SPBP8B7.03c |rpl402|rpl4-2, rpl4|60S ribosomal protein L2|Schizosaccharomyces pombe|chr 2|||Manual	16
>SPAC17C9.03 |tif471||translation initiation factor eIF4G |Schizosaccharomyces pombe|chr 1|||Manual	15
>SPBC16A3.08c |||serpine1 related protein |Schizosaccharomyces pombe|chr 2|||Manual	15
>SPAC4H3.10c |pyk1||pyruvate kinase |Schizosaccharomyces pombe|chr 1|||Manual	14
>SPAC23A1.10 |ef1a-b||translation elongation factor EF-1 alpha Ef1a-b|Schizosaccharomyces pombe|chr 1|||Manual;>SPBC839.15c |ef1a-c||translation elongation factor EF-1 alpha Ef1a-c|Schizosaccharomyces pombe|chr 2|||Manual;>SPCC794.09c |ef1a-a||translation	13
Keratin, type II cytoskeletal 1	13
>SPAC3G9.04 |ssu72||phosphoric ester hydrolase Ssu72 |Schizosaccharomyces pombe|chr 1|||Manual	12
>SPAC13G7.02c |ssa1||heat shock protein Ssa1 |Schizosaccharomyces pombe|chr 1|||Manual	12
>SPAC17A5.03 |rpl301|rpl3-1, rpl3|60S ribosomal protein L3|Schizosaccharomyces pombe|chr 1|||Manual;>SPAPB8E5.06c |rpl302|rpl3-2, rpl3-b|60S ribosomal protein L3|Schizosaccharomyces pombe|chr 1|||Manual	12
>SPAC664.11 |ssc1|ssp1|mitochondrial heat shock protein Hsp70|Schizosaccharomyces pombe|chr 1|||Manual	12
>SPBC1711.06 |rpl401|rpl4-1, rpl4|60S ribosomal protein L2|Schizosaccharomyces pombe|chr 2|||Manual	12
>SPAC227.08c |yth1||zinc finger protein Yth1|Schizosaccharomyces pombe|chr 1|||Manual	11
>SPBC660.11 |tcg1|mug187|single-stranded telomeric binding protein Tgc1 |Schizosaccharomyces pombe|chr 2|||Manual	11
>SPCC1795.11 |sum3|ded1, slh3, moc2|ATP-dependent RNA helicase Sum3|Schizosaccharomyces pombe|chr 3|||Manual	11
>SPBC14F5.04c |pgk1||phosphoglycerate kinase|Schizosaccharomyces pombe|chr 2|||Manual	10
>SPBC1815.01 |eno101|eno1|enolase|Schizosaccharomyces pombe|chr 2|||Manual	10
>SPBC29B5.03c |rpl26||60S ribosomal protein L26|Schizosaccharomyces pombe|chr 2|||Manual	9
>SPBP8B7.16c |dbp2||ATP-dependent RNA helicase Dbp2|Schizosaccharomyces pombe|chr 2|||Manual	9
>SPCC622.18 |rpl6||60S ribosomal protein L6|Schizosaccharomyces pombe|chr 3|||Manual	9
>SPAC18G6.14c |rps7||40S ribosomal protein S7 |Schizosaccharomyces pombe|chr 1|||Manual	8
>SPBC1709.05 |sks2|hsc1|heat shock protein Sks2|Schizosaccharomyces pombe|chr 2|||Manual	8
>SPBC2D10.10c |fib1|fib|fibrillarin|Schizosaccharomyces pombe|chr 2|||Manual	8
>SPBC32F12.11 |tdh1|gpd1|glyceraldehyde-3-phosphate dehydrogenase Tdh1|Schizosaccharomyces pombe|chr 2|||Manual;>SPBC354.12 |gpd3||glyceraldehyde 3-phosphate dehydrogenase Gpd3|Schizosaccharomyces pombe|chr 2|||Manual	8
>SPAC22G7.10 |||mRNA cleavage and polyadenylation specificity factor complex subunit, Fip1 homolog |Schizosaccharomyces pombe|chr 1|||Manual	7
>SPAC1F7.13c |rpl801|rpl8-1, rpl18, rpk5a, rpl2-1, SPAC21E11.02c|60S ribosomal protein L8|Schizosaccharomyces pombe|chr 1|||Manual;>SPBC2F12.07c |rpl802|rpl8-2, rpk37, rpk5b|60S ribosomal protein L8|Schizosaccharomyces pombe|chr 2|||Manual;>SPBC839.04 |rpl	7
>SPAC22A12.04c |rps2201|rps22-1, rps15a-1|40S ribosomal protein S15a|Schizosaccharomyces pombe|chr 1|||Manual;>SPAC5D6.01 |rps2202|rps22-2, rps15a-2|40S ribosomal protein S15a|Schizosaccharomyces pombe|chr 1|||Manual	7
>SPAC22E12.18 |||conserved fungal protein|Schizosaccharomyces pombe|chr 1|||Manual	7
>SPAC22H12.04c |rps102|rps1-2, rps3a-2|40S ribosomal protein S3a |Schizosaccharomyces pombe|chr 1|||Manual	7
>SPAC26A3.04 |rpl2002|rpl20, rpl20-2|60S ribosomal protein L20|Schizosaccharomyces pombe|chr 1|||Manual;>SPAC3A12.10 |rpl2001|rpl20-1, rpl20, yl17b, rpl18a-2|60S ribosomal protein L20a|Schizosaccharomyces pombe|chr 1|||Manual	7
>SPAC26F1.06 |gpm1||monomeric 2,3-bisphosphoglycerate |Schizosaccharomyces pombe|chr 1|||Manual	7
>SPBC17G9.07 |rps2402|rps24-2|40S ribosomal protein S24|Schizosaccharomyces pombe|chr 2|||Manual	7
>SPBC21B10.03c |||ataxin-2 homolog|Schizosaccharomyces pombe|chr 2|||Manual	7
>SPBC29A3.04 |rpl8||60S ribosomal protein L7a |Schizosaccharomyces pombe|chr 2|||Manual	7
>SPCC613.05c |rpl35||60S ribosomal protein L35|Schizosaccharomyces pombe|chr 3|||Manual	7
>SPCC622.08c |hta1||histone H2A alpha|Schizosaccharomyces pombe|chr 3|||Manual;>SPAC19G12.06c |hta2||histone H2A beta|Schizosaccharomyces pombe|chr 1|||Manual	7
>SPAC13G6.02c |rps101|rps1-1, rps3a-1|40S ribosomal protein S3a|Schizosaccharomyces pombe|chr 1|||Manual	6
>SPAC144.11 |rps1102|rps11-2, rps11|40S ribosomal protein S11|Schizosaccharomyces pombe|chr 1|||Manual;>SPAC31G5.03 |rps1101|rps11-1|40S ribosomal protein S11|Schizosaccharomyces pombe|chr 1|||Manual	6
>SPAC22A12.15c |bip1|bip|BiP |Schizosaccharomyces pombe|chr 1|||Manual	6
>SPAC23A1.11 |rpl1602|rpl16-2|60S ribosomal protein L13/L16|Schizosaccharomyces pombe|chr 1|||Manual	6
>SPAC2C4.16c |rps801|rps8-1|40S ribosomal protein S8|Schizosaccharomyces pombe|chr 1|||Manual;>SPAC521.05 |rps802|rps8-2|40S ribosomal protein S8|Schizosaccharomyces pombe|chr 1|||Manual	6
>SPAC2F7.11 |nrd1|msa2|RNA-binding protein Nrd1|Schizosaccharomyces pombe|chr 1|||Manual	6
>SPAC328.10c |rps502|rps5-2|40S ribosomal protein S5|Schizosaccharomyces pombe|chr 1|||Manual	6
>SPAC664.05 |rpl13||60S ribosomal protein L13|Schizosaccharomyces pombe|chr 1|||Manual	6
>SPAC6F6.07c |rps13||40S ribosomal protein S13 |Schizosaccharomyces pombe|chr 1|||Manual	6
>SPBC16D10.11c |rps1801|rps18-1|40S ribosomal protein S18|Schizosaccharomyces pombe|chr 2|||Manual;>SPCC1259.01c |rps1802|rps18-2, SPCC825.06c|40S ribosomal protein S18|Schizosaccharomyces pombe|chr 3|||Manual	6
>SPBC19F8.08 |rps401|rps4-1, rps4, SPBC25H2.17c|40S ribosomal protein S4|Schizosaccharomyces pombe|chr 2|||Manual;>SPAC959.07 |rps403|rps4-3, rps4|40S ribosomal protein S4|Schizosaccharomyces pombe|chr 1|||Manual	6
>SPBC32H8.12c |act1|cps8|actin |Schizosaccharomyces pombe|chr 2|||Manual	6
>SPBC685.07c |rpl2701|rpl27-1|60S ribosomal protein L27|Schizosaccharomyces pombe|chr 2|||Manual	6
>SPBC839.13c |rpl1601||60S ribosomal protein L13/L16|Schizosaccharomyces pombe|chr 2|||Manual	6
>SPCC285.17 |spp27|uaf30|RNA polymerase I upstream activation factor complex subunit Spp27|Schizosaccharomyces pombe|chr 3|||Manual	6
>SPAC1687.06c |rpl44|rpl28|60S ribosomal protein L28/L44 |Schizosaccharomyces pombe|chr 1|||Manual	5
>SPAC1783.08c |rpl1502|rpl15-2|60S ribosomal protein L15b|Schizosaccharomyces pombe|chr 1|||Manual	5
>SPAC17G6.06 |rps2401|rps24-1, rps24|40S ribosomal protein S24|Schizosaccharomyces pombe|chr 1|||Manual	5
>SPAC1805.13 |rpl14||60S ribosomal protein L14 |Schizosaccharomyces pombe|chr 1|||Manual	5
>SPAC664.04c |rps1602|rps16-2, rps16|40S ribosomal protein S16|Schizosaccharomyces pombe|chr 1|||Manual;>SPBC18H10.14 |rps1601|rps16-1|40S ribosomal protein S16|Schizosaccharomyces pombe|chr 2|||Manual	5
>SPAC8C9.08 |rps5||40S ribosomal protein S5|Schizosaccharomyces pombe|chr 1|||Manual	5
>SPAPB17E12.13 |rpl1802|rpl18-2|60S ribosomal protein L18|Schizosaccharomyces pombe|chr 1|||Manual	5
>SPBC18H10.12c |rpl701||60S ribosomal protein L7|Schizosaccharomyces pombe|chr 2|||Manual	5
>SPBC1D7.04 |mlo3||RNA annealing factor Mlo3|Schizosaccharomyces pombe|chr 2|||Manual	5
>SPBC21B10.10 |rps402|rps4-2|40S ribosomal protein S4|Schizosaccharomyces pombe|chr 2|||Manual	5
>SPBC25H2.05 |egd2|nac1|nascent polypeptide-associated complex alpha subunit Egd2|Schizosaccharomyces pombe|chr 2|||Manual	5
>SPBC365.03c |rpl2101|rpl21, rpl21-1|60S ribosomal protein L21|Schizosaccharomyces pombe|chr 2|||Manual	5
>SPBC405.07 |rpl3602|rpl36-2, rpl36|60S ribosomal protein L36|Schizosaccharomyces pombe|chr 2|||Manual;>SPCC970.05 |rpl3601|rpl36-1|60S ribosomal protein L36|Schizosaccharomyces pombe|chr 3|||Manual	5
>SPCC13B11.01 |adh1|adh|alcohol dehydrogenase Adh1|Schizosaccharomyces pombe|chr 3|||Manual	5
>SPCC1827.03c |||acetyl-CoA ligase |Schizosaccharomyces pombe|chr 3|||Manual	5
>SPCC24B10.09 |rps1702|rps17-2, rps17|40S ribosomal protein S17|Schizosaccharomyces pombe|chr 3|||Manual	5
>SPCC550.14 |vgl1||vigilin |Schizosaccharomyces pombe|chr 3|||Manual	5
>SPCC576.09 |rps20||40S ribosomal protein S20|Schizosaccharomyces pombe|chr 3|||Manual	5
>SPCC74.05 |rpl2702|rpl27-2|60S ribosomal protein L27|Schizosaccharomyces pombe|chr 3|||Manual	5
>SPCP31B10.08c |rpl35a|rpl33|60S ribosomal protein L35a|Schizosaccharomyces pombe|chr 3|||Manual	5
Keratin, type II cytoskeletal 2 epidermal	5
>IPI:CON_00698900.1|SWISS-PROT:P60712 (Bos taurus) Actin, cytoplasmic 1	5
>SPAC4G9.11c |cmb1||cytosine-mismatch binding protein 1|Schizosaccharomyces pombe|chr 1|||Manual	4
>SPAC13G6.07c |rps601|rps6-1|40S ribosomal protein S6|Schizosaccharomyces pombe|chr 1|||Manual	4
>SPAC15E1.03 |rpl42|rpl36a|60S ribosomal protein L36/L42|Schizosaccharomyces pombe|chr 1|||Manual	4
>SPAC1834.03c |hhf1|h4.1|histone H4 h4.1|Schizosaccharomyces pombe|chr 1|||Manual;>SPBC1105.12 |hhf3|h4.3|histone H4 h4.3|Schizosaccharomyces pombe|chr 2|||Manual;>SPBC8D2.03c |hhf2|ams3, h4.2|histone H4 h4.2|Schizosaccharomyces pombe|chr 2|||Manual	4
>SPAC1D4.04 |cct2||chaperonin-containing T-complex beta subunit Cct2 |Schizosaccharomyces pombe|chr 1|||Manual	4
>SPAC3H5.05c |rps1401|rps14-1, rps14|40S ribosomal protein S14|Schizosaccharomyces pombe|chr 1|||Manual;>SPBC18H10.13 |rps1402|rps14-2|40S ribosomal protein S14|Schizosaccharomyces pombe|chr 2|||Manual	4
>SPAC3H5.07 |rpl702|rpl7-2, rpl7, rpl7b|60S ribosomal protein L7|Schizosaccharomyces pombe|chr 1|||Manual	4
>SPAC458.02c |||mRNP complex |Schizosaccharomyces pombe|chr 1|||Manual	4
>SPAC6G9.09c |rpl24||60S ribosomal protein L24|Schizosaccharomyces pombe|chr 1|||Manual;>SPCC330.14c |rpl2402|rpl24-2|60S ribosomal protein L24|Schizosaccharomyces pombe|chr 3|||Manual	4
>SPAC890.08 |rpl31||60S ribosomal protein L31|Schizosaccharomyces pombe|chr 1|||Manual	4
>SPAC8C9.04 |||sequence orphan|Schizosaccharomyces pombe|chr 1|||Manual	4
>SPAC959.08 |rpl2102|rpl21-2, rpl21|60S ribosomal protein L21|Schizosaccharomyces pombe|chr 1|||Manual	4
>SPAPB1E7.12 |rps602|rps6-2, rps6|40S ribosomal protein S6|Schizosaccharomyces pombe|chr 1|||Manual	4
>SPBC106.06 |cct4||chaperonin-containing T-complex delta subunit Cct4|Schizosaccharomyces pombe|chr 2|||Manual	4
>SPBC12D12.03 |cct1||chaperonin-containing T-complex alpha subunit Cct1|Schizosaccharomyces pombe|chr 2|||Manual	4
>SPBC16G5.14c |rps3||40S ribosomal protein S3|Schizosaccharomyces pombe|chr 2|||Manual	4
>SPBC4F6.04 |rpl2502|rpl25b, rpl23a-2|60S ribosomal protein L25|Schizosaccharomyces pombe|chr 2|||Manual	4
>SPBC56F2.02 |rpl1901|rpl19-1|60S ribosomal protein L19|Schizosaccharomyces pombe|chr 2|||Manual	4
>SPBC776.11 |rpl2801|rpl28-1|60S ribosomal protein L27/L28|Schizosaccharomyces pombe|chr 2|||Manual	4
>SPBC839.05c |rps1701|rps17-1|40S ribosomal protein S17|Schizosaccharomyces pombe|chr 2|||Manual	4
>SPBP22H7.08 |rps1002|rps10-2, rps10B|40S ribosomal protein S10|Schizosaccharomyces pombe|chr 2|||Manual	4
>SPCC1183.08c |rpl101|rpl1-1, rpl10a-1|60S ribosomal protein L10a|Schizosaccharomyces pombe|chr 3|||Manual	4
>SPCC576.11 |rpl15||60S ribosomal protein L15|Schizosaccharomyces pombe|chr 3|||Manual	4
>SPCC5E4.07 |rpl2802|rpl28-2|60S ribosomal protein L27/L28|Schizosaccharomyces pombe|chr 3|||Manual	4
>SPCC622.09 |htb1||histone H2B |Schizosaccharomyces pombe|chr 3|||Manual	4
>SPAC1071.07c |rps1502|rps15-2, rps15|40S ribosomal protein S15|Schizosaccharomyces pombe|chr 1|||Manual	3
>SPAC139.04c |fap2||L-saccharopine oxidase|Schizosaccharomyces pombe|chr 1|||Manual	3
>SPAC16E8.16 |||transcription factor TFIIB |Schizosaccharomyces pombe|chr 1|||Manual	3
>SPAC1F8.07c |||pyruvate decarboxylase |Schizosaccharomyces pombe|chr 1|||Manual	3
>SPAC23C11.02c |rps23||40S ribosomal protein S23|Schizosaccharomyces pombe|chr 1|||Manual;>SPBP4H10.13 |rps2302|rps23-2|40S ribosomal protein S23|Schizosaccharomyces pombe|chr 2|||Manual	3
>SPAC24H6.07 |rps901|rps9-1, rps9a|40S ribosomal protein S9|Schizosaccharomyces pombe|chr 1|||Manual	3
>SPAC25G10.06 |rps2801|rps28-1|40S ribosomal protein S28|Schizosaccharomyces pombe|chr 1|||Manual;>SPCC285.15c |rps2802|rps28-2, rps28|40S ribosomal protein S28|Schizosaccharomyces pombe|chr 3|||Manual	3
>SPAC26A3.07c |rpl1101|rpl11-1, rpl11|60S ribosomal protein L11|Schizosaccharomyces pombe|chr 1|||Manual;>SPBC17G9.10 |rpl1102|rpl11-2|60S ribosomal protein L11|Schizosaccharomyces pombe|chr 2|||Manual	3
>SPAC26F1.03 |pda1||pyruvate dehydrogenase e1 component alpha subunit Pda1|Schizosaccharomyces pombe|chr 1|||Manual	3
>SPAC31G5.17c |rps1001|rps10-1|40S ribosomal protein S10|Schizosaccharomyces pombe|chr 1|||Manual	3
>SPAC3H5.12c |rpl501|rpl5-1, rpl5|60S ribosomal protein L5|Schizosaccharomyces pombe|chr 1|||Manual;>SPBC11C11.09c |rpl502|rpl5-2, rpl5b|60S ribosomal protein L5|Schizosaccharomyces pombe|chr 2|||Manual	3
>SPAC4F10.14c |btf3|egd1, btt1, nac2|nascent polypeptide-associated complex beta subunit|Schizosaccharomyces pombe|chr 1|||Manual	3
>SPAC589.10c |||ribomal-ubiquitin fusion protein Ubi5|Schizosaccharomyces pombe|chr 1|||Manual;>SPAC6G10.11c |ubi3||ribosomal-ubiquitin fusion protein Ubi3|Schizosaccharomyces pombe|chr 1|||Manual	3
>SPAC926.04c |hsp90|swo1|heat shock protein Hsp90|Schizosaccharomyces pombe|chr 1|||Manual	3
>SPBC106.18 |rpl2501|rpl25a|60S ribosomal protein L25|Schizosaccharomyces pombe|chr 2|||Manual	3
>SPBC11C11.07 |rpl1801|rpl18-1, rpl18|60S ribosomal protein L18|Schizosaccharomyces pombe|chr 2|||Manual	3
>SPBC1921.01c |rpl35b|rpl37-1, rpl37|60S ribosomal protein L35a|Schizosaccharomyces pombe|chr 2|||Manual	3
>SPBC1A4.08c |cct3||chaperonin-containing T-complex gamma subunit Cct3|Schizosaccharomyces pombe|chr 2|||Manual	3
>SPBC29A3.12 |rps902|rps9-2, rps9b|40S ribosomal protein S9|Schizosaccharomyces pombe|chr 2|||Manual	3
>SPBC2F12.04 |rpl1701|rpl17, rpl17-1|60S ribosomal protein L17|Schizosaccharomyces pombe|chr 2|||Manual	3
>SPBC3B9.01 |||Hsp70 nucleotide exchange factor |Schizosaccharomyces pombe|chr 2|||Manual	3
>SPBC800.04c |rpl4301|rpl43-1, rpl43, rpl37a-1|60S ribosomal protein L37a|Schizosaccharomyces pombe|chr 2|||Manual	3
>SPBP4H10.05c |spe2||S-adenosylmethionine decarboxylase proenzyme Spe2|Schizosaccharomyces pombe|chr 2|||Manual	3
>SPCC1393.03 |rps1501|rps15-1|40S ribosomal protein S15|Schizosaccharomyces pombe|chr 3|||Manual	3
>SPCC1672.02c |sap1||switch-activating protein Sap1|Schizosaccharomyces pombe|chr 3|||Manual	3
>SPCC1682.14 |rpl1902|rpl19-2|60S ribosomal protein L19|Schizosaccharomyces pombe|chr 3|||Manual	3
>SPCC364.03 |rpl1702|rpl17-2, rpl17|60S ribosomal protein L17|Schizosaccharomyces pombe|chr 3|||Manual	3
>SPCC576.08c |rps2||40S ribosomal protein S2|Schizosaccharomyces pombe|chr 3|||Manual	3
Keratin, type I cytoskeletal 10	3
Keratin, type II cytoskeletal 5	3
Keratin, type I cytoskeletal 9	3
Keratin, type II cytoskeletal 6B	3
Keratin, type II cytoskeletal 6A	3
>SPAC1002.09c |dld1|dldh|dihydrolipoamide dehydrogenase Dld1|Schizosaccharomyces pombe|chr 1|||Manual	2
>SPAC10F6.06 |vip1||RNA-binding protein Vip1|Schizosaccharomyces pombe|chr 1|||Manual	2
>SPAC12G12.07c |||conserved fungal protein|Schizosaccharomyces pombe|chr 1|||Manual	2
>SPAC16E8.15 |tif45|tif1|translation initiation factor eIF4E, 4F complex subunit |Schizosaccharomyces pombe|chr 1|||Manual	2
>SPAC19B12.04 |rps3001|rps30-1|40S ribosomal protein S30|Schizosaccharomyces pombe|chr 1|||Manual;>SPBC19G7.03c |rps3002|rps30-2, rps30|40S ribosomal protein S30|Schizosaccharomyces pombe|chr 2|||Manual	2
>SPAC23A1.08c |rpl3401|rpl34, rpl34-1|60S ribosomal protein L34|Schizosaccharomyces pombe|chr 1|||Manual;>SPCC1322.15 |rpl3402|rpl34, rpl34-2|60S ribosomal protein L34|Schizosaccharomyces pombe|chr 3|||Manual	2
>SPAC25G10.08 |||translation initiation factor eIF3b |Schizosaccharomyces pombe|chr 1|||Manual	2
>SPAC3G9.09c |tif211||translation initiation factor eIF2 alpha subunit|Schizosaccharomyces pombe|chr 1|||Manual	2
>SPAC57A10.09c |||High-mobility group non-histone chromatin protein|Schizosaccharomyces pombe|chr 1|||Manual	2
>SPAC57A7.12 |||heat shock protein Pdr13 |Schizosaccharomyces pombe|chr 1|||Manual	2
>SPAC694.05c |rps2502|rps25-2, rps25|40S ribosomal protein S25|Schizosaccharomyces pombe|chr 1|||Manual;>SPBC3D6.15 |rps2501|rps25-1|40S ribosomal protein S25|Schizosaccharomyces pombe|chr 2|||Manual	2
>SPAC6B12.15 |cpc2|rkp1|RACK1 homologue Cpc2|Schizosaccharomyces pombe|chr 1|||Manual	2
>SPAC6G10.08 |idp1||isocitrate dehydrogenase Idp1|Schizosaccharomyces pombe|chr 1|||Manual	2
>SPAC8F11.04 |||U3 snoRNP-associated protein Cic1/Utp30 family |Schizosaccharomyces pombe|chr 1|||Manual	2
>SPAC9G1.03c |rpl3001|rpl30-1, rpl30|60S ribosomal protein L30|Schizosaccharomyces pombe|chr 1|||Manual	2
>SPBC16H5.02 |pfk1||6-phosphofructokinase |Schizosaccharomyces pombe|chr 2|||Manual	2
>SPBC17D11.05 |tif32||translation initiation factor eIF3a|Schizosaccharomyces pombe|chr 2|||Manual	2
>SPBC17G9.09 |tif213||translation initiation factor eIF2 gamma subunit|Schizosaccharomyces pombe|chr 2|||Manual	2
>SPBC18E5.04 |rpl1001|rpl10-1, rpl10|60S ribosomal protein L10|Schizosaccharomyces pombe|chr 2|||Manual	2
>SPBC18H10.03 |tif35||translation initiation factor eIF3g|Schizosaccharomyces pombe|chr 2|||Manual	2
>SPBC21C3.13 |rps1901|rps19-1|40S ribosomal protein S19|Schizosaccharomyces pombe|chr 2|||Manual	2
>SPBC25B2.07c |mug164||microtubule-associated protein|Schizosaccharomyces pombe|chr 2|||Manual	2
>SPBC25H2.12c |cct7||chaperonin-containing T-complex eta subunit Cct7|Schizosaccharomyces pombe|chr 2|||Manual	2
>SPBC28F2.11 |nhp10|hmg1-2|INO80 complex subunit Nhp10|Schizosaccharomyces pombe|chr 2|||Manual	2
>SPBC2F12.05c |||sterol binding ankyrin repeat protein|Schizosaccharomyces pombe|chr 2|||Manual	2
>SPBC30D10.13c |pdb1||pyruvate dehydrogenase e1 component beta subunit Pdb1|Schizosaccharomyces pombe|chr 2|||Manual	2
>SPBC354.10 |||RNAPII degradation factor |Schizosaccharomyces pombe|chr 2|||Manual	2
>SPBC3D6.02 |but2||But2 family protein But2|Schizosaccharomyces pombe|chr 2|||Manual	2
>SPBC3H7.03c |||2-oxoglutarate dehydrogenase |Schizosaccharomyces pombe|chr 2|||Manual	2
>SPBC4B4.04 |||translation initiation factor eIF2A |Schizosaccharomyces pombe|chr 2|||Manual	2
>SPBC646.11 |cct6||chaperonin-containing T-complex zeta subunit Cct6|Schizosaccharomyces pombe|chr 2|||Manual	2
>SPBC649.02 |rps1902|rps19-2, rps19|40S ribosomal protein S19|Schizosaccharomyces pombe|chr 2|||Manual	2
>SPBC83.02c |rpl4302|rpl43-2, rpl43, rpl37a-2|60S ribosomal protein L37a|Schizosaccharomyces pombe|chr 2|||Manual	2
>SPBC83.17 |||transcriptional coactivator, multiprotein bridging factor Mbf1 |Schizosaccharomyces pombe|chr 2|||Manual	2
>SPBP8B7.11 |nxt3||ubiquitin protease cofactor |Schizosaccharomyces pombe|chr 2|||Manual	2
>SPCC16C4.13c |rpl1201|rpl12-1, rpl12.1|60S ribosomal protein L12.1/L12A|Schizosaccharomyces pombe|chr 3|||Manual;>SPCC31H12.04c |rpl1202|rpl12-2|60S ribosomal protein L12.1/L12A|Schizosaccharomyces pombe|chr 3|||Manual	2
>SPCC1739.01 ||SPCC1906.05|zf-CCCH type zinc finger protein|Schizosaccharomyces pombe|chr 3|||Manual	2
>SPCC417.08 |tef3||translation elongation factor eEF3|Schizosaccharomyces pombe|chr 3|||Manual	2
>SPCC4G3.07c |phf1|swp1, saf50|PHD finger containing protein Phf1|Schizosaccharomyces pombe|chr 3|||Manual	2
>SPCC613.06 |rpl902|rpl9-2|60S ribosomal protein L9|Schizosaccharomyces pombe|chr 3|||Manual	2
>SPCC736.12c |mmi1||YTH family protein Mmi1|Schizosaccharomyces pombe|chr 3|||Manual	2
Keratin, type II cytoskeletal 6A	2
>IPI:CON_CASA1|SWISS-PROT:P02662 Alpha-S1-casein - Bos taurus (Bovine).	2
>SPAC16.02c |srp2||mRNA export factor Srp2|Schizosaccharomyces pombe|chr 1|||Manual	1
>SPBC660.15 |||mRNA cleavage factor complex subunit |Schizosaccharomyces pombe|chr 2|||Manual	1
>SPAC1071.10c |pma1||P-type proton ATPase Pma1 |Schizosaccharomyces pombe|chr 1|||Manual	1
>SPAC110.04c |pss1|ssp1, SPAP14E8.01c|heat shock protein Pss1|Schizosaccharomyces pombe|chr 1|||Manual	1
>SPAC11E3.15 |rpl22|SPAP8A3.01|60S ribosomal protein L22|Schizosaccharomyces pombe|chr 1|||Manual	1
>SPAC11G7.04 |ubi1||ribosomal-ubiquitin fusion protein Ubi1|Schizosaccharomyces pombe|chr 1|||Manual;>SPAC1805.12c |uep1|ubi2|ribosomal-ubiquitin fusion protein Ubi2|Schizosaccharomyces pombe|chr 1|||Manual	1
>SPAC1420.02c |cct5||chaperonin-containing T-complex epsilon subunit Cct5|Schizosaccharomyces pombe|chr 1|||Manual	1
>SPAC15A10.02 |taf12||transcription factor TFIID complex subunit A/ SAGA complex subunit |Schizosaccharomyces pombe|chr 1|||Manual	1
>SPAC1751.03 ||SPAC31A2.01|translation initiation factor eIF3m|Schizosaccharomyces pombe|chr 1|||Manual	1
>SPAC1782.10c |nhp2||RNA-binding protein Nhp2 |Schizosaccharomyces pombe|chr 1|||Manual	1
>SPAC1805.11c |rps2602|rps26-2|40S ribosomal protein S26 |Schizosaccharomyces pombe|chr 1|||Manual	1
>SPAC1834.04 |hht1||histone H3 h3.1|Schizosaccharomyces pombe|chr 1|||Manual;>SPBC1105.11c |hht3|h3.3|histone H3 h3.3|Schizosaccharomyces pombe|chr 2|||Manual;>SPBC8D2.04 |hht2|h3.2|histone H3 h3.2|Schizosaccharomyces pombe|chr 2|||Manual	1
>SPAC1A6.04c |plb1||phospholipase B homolog Plb1|Schizosaccharomyces pombe|chr 1|||Manual	1
>SPAC222.09 |seb1||RNA-binding protein Seb1|Schizosaccharomyces pombe|chr 1|||Manual	1
>SPAC23D3.08 |usp108||U1 snRNP-associated protein Usp108|Schizosaccharomyces pombe|chr 1|||Manual	1
>SPAC23E2.02 |lsd2|swm2, saf140|histone demethylase SWIRM2 |Schizosaccharomyces pombe|chr 1|||Manual	1
>SPAC23G3.06 |||U3 snoRNP protein Nop58 |Schizosaccharomyces pombe|chr 1|||Manual	1
>SPAC23H4.09 |cdb4||curved DNA-binding protein Cdb4|Schizosaccharomyces pombe|chr 1|||Manual	1
>SPAC30D11.12 |rpl3802|rpl38-2, rps38|60S ribosomal protein L38|Schizosaccharomyces pombe|chr 1|||Manual	1
>SPAC32A11.04c |tif212|tif22, SPAC6B12.17c|translation initiation factor eIF2 beta subunit |Schizosaccharomyces pombe|chr 1|||Manual	1
>SPAC3G9.03 |rpl2301|rpl23-1|60S ribosomal protein L23|Schizosaccharomyces pombe|chr 1|||Manual;>SPCC1322.11 |rpl2302|rpl23-2|60S ribosomal protein L23|Schizosaccharomyces pombe|chr 3|||Manual	1
>SPAC3H5.10 |rpl3202|rpl32-2, rpl32|60S ribosomal protein L32|Schizosaccharomyces pombe|chr 1|||Manual	1
>SPAC4A8.16c |tif33|SPAC823.01c|translation initiation factor eIF3c |Schizosaccharomyces pombe|chr 1|||Manual	1
>SPAC4D7.05 |sum1|tif34|translation initiation factor eIF3i|Schizosaccharomyces pombe|chr 1|||Manual	1
>SPAC4G9.16c |rpl901|rpl9-1|60S ribosomal protein L9|Schizosaccharomyces pombe|chr 1|||Manual	1
>SPAC513.01c |eft201|eft2-1, etf2, SPAPYUK71.04c|translation elongation factor 2|Schizosaccharomyces pombe|chr 1|||Manual;>SPCP31B10.07 |eft202||translation elongation factor 2|Schizosaccharomyces pombe|chr 3|||Manual	1
>SPBC3B9.13c |rpp102|rpp1-2|60S acidic ribosomal protein Rpp1-2|Schizosaccharomyces pombe|chr 2|||Manual;>SPAC644.15 |rpp101|rpp1-1|60S acidic ribosomal protein Rpp1-1|Schizosaccharomyces pombe|chr 1|||Manual	1
>SPAC8E11.02c |rad24||14-3-3 protein Rad24|Schizosaccharomyces pombe|chr 1|||Manual	1
>SPAP7G5.05 |rpl1002|rpl10-2, rpl10|60S ribosomal protein L10|Schizosaccharomyces pombe|chr 1|||Manual	1
>SPAPB17E12.05 |rpl3703|rpl37|60S ribosomal protein L37|Schizosaccharomyces pombe|chr 1|||Manual	1
>SPAPJ698.02c |rps002|rpsa-2, rps0-2, rps0|40S ribosomal protein S0B|Schizosaccharomyces pombe|chr 1|||Manual	1
>SPBC11B10.10c |pht1||histone H2A variant|Schizosaccharomyces pombe|chr 2|||Manual	1
>SPBC11G11.05 |rpa34||DNA-directed RNA polymerase I complex subunit Rpa34 |Schizosaccharomyces pombe|chr 2|||Manual	1
>SPBC14C8.12 |rpb8||DNA-directed RNA polymerase I, II and III subunit Rpb8|Schizosaccharomyces pombe|chr 2|||Manual	1
>SPBC1604.12 |||sequence orphan|Schizosaccharomyces pombe|chr 2|||Manual	1
>SPBC1685.09 |rps29||40S ribosomal protein S29|Schizosaccharomyces pombe|chr 2|||Manual	1
>SPBC1685.10 |rps27||40S ribosomal protein S27|Schizosaccharomyces pombe|chr 2|||Manual	1
>SPBC16C6.11 |rpl3201|rpl32-1|60S ribosomal protein L32|Schizosaccharomyces pombe|chr 2|||Manual	1
>SPBC16G5.11c |bag101|bag1-a, bag1|BAG family molecular chaperone regulator|Schizosaccharomyces pombe|chr 2|||Manual	1
>SPBC16H5.12c |||conserved fungal protein|Schizosaccharomyces pombe|chr 2|||Manual	1
>SPBC1734.11 |||DNAJ domain protein Mas5 |Schizosaccharomyces pombe|chr 2|||Manual	1
>SPBC18E5.06 |rps21||40S ribosomal protein S21|Schizosaccharomyces pombe|chr 2|||Manual	1
>SPBC18H10.04c |sce3|tif48|RNA binding protein|Schizosaccharomyces pombe|chr 2|||Manual	1
>SPBC20F10.01 |gar1|SPBC25H2.01c|snoRNP pseudouridylase complex protein Gar1 |Schizosaccharomyces pombe|chr 2|||Manual	1
>SPBC2G5.05 |||transketolase |Schizosaccharomyces pombe|chr 2|||Manual	1
>SPBC337.05c |cct8||chaperonin-containing T-complex theta subunit Cct8 |Schizosaccharomyces pombe|chr 2|||Manual	1
>SPBC4C3.07 |||translation initiation factor eIF3f|Schizosaccharomyces pombe|chr 2|||Manual	1
>SPBC557.03c |pim1|dcd1, ptr2|GDP/GTP exchange factor |Schizosaccharomyces pombe|chr 2|||Manual	1
>SPBC577.02 |rpl3801|rpl38-1|60S ribosomal protein L38|Schizosaccharomyces pombe|chr 2|||Manual	1
>SPBC776.15c |||dihydrolipoamide S-succinyltransferase, e2 component of oxoglutarate dehydrogenase complex |Schizosaccharomyces pombe|chr 2|||Manual	1
>SPBC83.08 |rvb2||AAA family ATPase Rvb2 |Schizosaccharomyces pombe|chr 2|||Manual	1
>SPCC1223.05c |rpl3702|rpl37-2, rpl37|60S ribosomal protein L37|Schizosaccharomyces pombe|chr 3|||Manual	1
>SPCC645.14c |sti1||chaperone activator Sti1 |Schizosaccharomyces pombe|chr 3|||Manual	1
>SPCC663.04 |rpl39||60S ribosomal protein L39|Schizosaccharomyces pombe|chr 3|||Manual	1
>SPCC736.15 |||protein kinase inhibitor |Schizosaccharomyces pombe|chr 3|||Manual	1
>SPCC757.09c |rnc1||RNA-binding protein that suppresses calcineurin deletion Rnc1|Schizosaccharomyces pombe|chr 3|||Manual	1
>SPCC794.01c |||glucose-6-phosphate 1-dehydrogenase |Schizosaccharomyces pombe|chr 3|||Manual	1
>SPCC794.07 |||dihydrolipoamide S-acetyltransferase E2 |Schizosaccharomyces pombe|chr 3|||Manual	1
>IPI:CON_00713814.2|SWISS-PROT:P10096 (Bos taurus) Glyceraldehyde-3-phosphate dehydrogenase	1
Trypsin-1 precursor	1
>IPI:CON_Trypsin|SWISS-PROT:P00761|TRYP_PIG Trypsin - Sus scrofa (Pig).	1
>REV_SPCC1919.14c |bdp1||transcription factor TFIIIB complex subunit Bdp1 |Schizosaccharomyces pombe|chr 3|||Manual	1
