# Supplementary material for: CPF-Associated Phosphatase Activity Opposes Condensin-Mediated Chromosome Condensation
Source: PLoS Genet. 2014 Jun 19;10(6):e1004415. doi: 10.1371/journal.pgen.1004415 (PMC4063703; doi:10.1371/journal.pgen.1004415)
Supplement: Table S5 — List of the yeast strains used in this study. (XLSX) [file pgen.1004415.s020.xlsx]

## Sheet: Feuil2
Table S5: strains used in this study
All strains are leu1-32 ura4- ade6-210 or ade6-216
Figure 1
LY112	h+
LY1070	h+	cut3-477
yVV2045	h+	swd2.2∆::hygR
LY1702	h+	cut3-477 swd2.2D::hygR
LY1282	h+	pab2D::KanR
LY1309	h+	cut3-477 pab2D::KanR
LY1319	h+	rtt103D::KanR
LY2329	h-	cut3-477 rtt103D:KanR
LY979	h-	rrp6D::KanR
LY2401	h-	cut3-477 rrp6D::KanR
LY375	h-	cut14-GFP-ura4+
LY834	h+	cut14-GFP::ura4+ cut3-477
yVV2229	h+	cut14-GFP::ura4+ swd2.2∆::hygR cut3-477
Figure 2
LY112	h+
yVV1590	h-	swd2.2-3flag::nat nda3KM311
yVV1785	h-	swd2.2-flag::nat ppn1∆::hygR nda3KM311
yVV1969		Sfc6-13myc::KanR	Ken Noma
LY3153	h+	Sfc6-13myc::KanR swd2.2D::HygroR
yVV1970		Rpc25-13myc::KanR	Ken Noma
LY3162	h+	Rpc25-13myc::KanR swd2.2D:hygR
yVV2045	h+	swd2.2∆::hygR
yVV2053	h-	sfc3-1	Ken Noma
yVV2054	h+	sfc3-1 swd2.2∆::hygR
Figure 3
LY112	h+
yVV2018	h-	pfs2-GFP::KanR	Chris Norbury
LY1616	h-	pfs2-GFP::KanR swd2.2D::HygroR
LY1155	h-	pfs2-11	Chris Norbury
LY1644	h-	swd2.2D::HygroR pfs2-11
yVV2045	h+	swd2.2∆::hygR
yVV2133	h?	yth1-3flag::nat pfs2-GFP::KanR
yVV2169		yth1-3flag::nat pfs2-GFP::KanR swd2.2∆::hygR
Figure 4
LY112	h+
yVV1694	h-	ppn1-3flag::nat
yVV1974		GFP-Dis2::ura4+ ppn1-3flag::nat
yVV1997	h+	GFP-Dis2::ura4+ ppn1∆PP1(ABC)-3Flag::nat	ppn1∆PP1(ABC)=V508A, W510A,V519A,F521A,V552A,F554A
yVV1966		GFP-Dis2::ura4+ mlp1-Cherry::KanR
yVV1967		GFP-Dis2::ura4+ mlp1-Cherry::KanR ppn1∆::nat
yVV1886	h-	N3Pk-Dis2::ura4	Iain Hagan
yVV1983		N3Pk-Dis2::ura4+ swd2.2-3flag::nat nda3KM311
yVV1956		N3Pk-Dis2::ura4+ swd2.2-flag::nat ppn1∆::hygR nda3KM311
yVV1904	h+	GFP-Dis2::ura4+
yVV1563		GFP-Dis2::ura4+ swd2.2∆::KanR
yVV1842		GFP-Dis2::ura4+ ssu72∆::KanR nda3KM311
yVV1997	h+	GFP-Dis2::ura4+ ppn1∆PP1(ABC)-3Flag::nat
yVV1698		GFP-Dis2::ura4+ ppn1∆::nat
yVV1590	h-	swd2.2-3flag::nat nda3KM311
yVV1785		swd2.2-flag::nat ppn1∆::hygR nda3KM311
yVV1807	h+	ppn1∆::hygR
yVV1643	h-	dis2∆::ura4+	Iain Hagan
yVV2045	h+	swd2.2∆::hygR
yVV1556	h+	ssu72∆::KanR
Figure 5
yVV1807	h+	ppn1∆::hygR
yVV2018	h-	pfs2-GFP::KanR	Chris Norbury
yVV2063	h-	swd2.2-3flag::nat pfs2-GFP::KanR
yVV2065	h-	swd2.2-3flag::nat pfs2-GFP::KanR ppn1∆::hygR
yVV1973		ppn1-3flag::nat nda3KM311
yVV1989		ppn1-3flag::nat swd2.2∆::KanR nda3KM311
yVV1990		ppn1-3flag::nat dis2∆::ura4+ nda3KM311
yVV1484		dis2-3flag::nat nda3KM311
yVV1527		dis2-3flag::nat swd2.2∆::KanR nda3KM311
yVV1828		dis2-flag::nat ppn1∆::hygR nda3KM311
yVV1995		dis2-flag::nat ppn1∆::hygR swd2.2∆::KanR nda3KM311
yVV2092	h+	yth1-3flag::nat
yVV2135	h+	yth1-3flag::nat ppn1∆::hygR
yVV1611	h-	swd2.2-3flag::nat
yVV1693		swd2.2-flag dis2∆::ura4+
yVV1785		swd2.2-flag::nat ppn1∆::hygR nda3KM311
Figure 6
LY112	h+
LY1070	h+	cut3-477
yVV1777		cut3-477 pds5∆::ura4+
yVV1775		cut3-477 swi6∆::KanR
LY375	h-	cut14-GFP-ura4+
LY834	h+	cut14-GFP::ura4+ cut3-477
yVV2217		cut14-GFP::ura4+ ppn1∆::hygR cut3-477
LY747	h+	cut3-477 dis2D::KanR
LY1702	h+	cut3-477 swd2.2D::hygR
LY736		cut3-477 ppn1D::hygR
yVV1776		cut3-477 ssu72∆::KanR
yVV2013		cut3-477 ppn1∆PP1(ABC)-3flag::nat
Figure S1
yVV953	h+	rad21-K1
yVV956	h-	smc6-74
LY2963	h+	rad21-K1::ura4+ swd2-2D::HygroR
yVV2045	h+	swd2.2∆::hygR
LY1463	h+	swd2.2D::HygroR smc6-74
LY2948	h+	mis4-242
LY2949		swd2-2D::HygroR mis4-242
LY1377	h+	top2-250
LY1545	h+	top2-250 swd2.2D::hygR
LY1441	h-	top2-191
LY1534	h-	top2-191 swd2.2D::hygR
Figure S3
LY112	h+
yVV1969		Sfc6-13myc::KanR	Ken Noma
yVV1970		Rpc25-13myc::KanR	Ken Noma
LY3166	h+	sfc3-1 sfc6-13myc::KanR
LY3167	h+	sfc3-1 rpc25-13myc::KanR
Figure S8
LY112	h+
LY1702	h+	cut3-477 swd2.2D::hygR
LY736		cut3-477 ppn1D::hygR
yVV1776		cut3-477 ssu72∆::KanR
LY747	h+	cut3-477 dis2D::KanR
yVV1827		cut3-477 ctf1∆::KanR
yVV1406		cut3-477 pht1∆::nat

## Sheet: Feuil1
LY112	LY12XLY13: Leu-, Ura-, Ade-	h+	leu1-32 ura4D18 ade6-210
LY375	LY342XLY50: Leu-, Ura+, G418S, cs+	h-	leu1-32 ura4D?							cut14-GFP-ura4+
LY754	IH2908	h-	leu1-32 ura4D18							dis2-NeGFP-ura4+
LY833	LY44X375: Leu-, Ura+, Ts36	h-	leu1-32 ura4D18		cut3-477					cut14-GFP-ura4+
LY834	LY44X375: Leu-, Ura+, Ts36	h+	leu1-32 ura4D18		cut3-477					cut14-GFP-ura4+
LY1156	Chris Norbury Avril 2010	h-	leu1-32							pfs2-GFP-KanR
LY1616	yVV2018xyVV2045	h-	leu1-32 ura4-						swd2.2D::HygroR	pfs2-GFP-KanR
LY1617	yVV2018xyVV2045	h-	leu1-32 ura4- ade6-210						swd2.2D::HygroR	pfs2-GFP-KanR
LY3153	VV1969 x VV2045 KanR HygroR	h+	leu1-32 ura4D- ade6-216						swd2.2D::HygroR	sfc6-myc-KanR
LY3154	VV1969 x VV2045 KanR HygroR	h+	leu1-32 ura4D- ade6-210						swd2.2D::HygroR	sfc6-myc-KanR
LY3162	VV1970 x VV2045 KanR HygroR	h+	leu1-32 ura4D- ade6-210						swd2.2D::HygroR	rpc25-myc-KanR
LY3163	VV1970 x VV2045 KanR HygroR	h+	leu1-32 ura4D- ade6-210						swd2.2D::HygroR	rpc25-myc-KanR
LY3164	VV1970 x VV2045 KanR HygroR	h+	leu1-32 ura4D- ade6-210						swd2.2D::HygroR	rpc25-myc-KanR
LY3165	VV1968 x VV1969 PCR sfc3-1 OK	h90	leu1-32 ura4D- ade6-210						sfc3-1	sfc6-13myc-KanR
LY3166	VV1968 x VV1969 PCR sfc3-1 OK	h+	leu1-32 ura4D- ade6-210						sfc3-1	sfc6-13myc-KanR
LY3167	VV1968 x VV1970 PCR sfc3-1 OK	h+	leu1-32 ura4D- ade6-216						sfc3-1	rpc25-13myc-KanR
LY3168	VV1968 x VV1970 PCR sfc3-1 OK	h+	leu1-32 ura4D- ade6-216						sfc3-1	rpc25-13myc-KanR
yVV1563	GFP-Dis2::ura4+ swd2.2∆::KanR			clone 2 is cnp1-cherry::KanR			swd2.2∆ tested by PCR
yVV1590	h- swd2.2-3flag::nat nda3KM311			western + mass-spec OK; not sequenced
yVV1698	SPCC74.02c(ppn1)∆::flag::nat GFP-Dis2::ura4+
yVV1785	swd2.2-flag::nat ppn1∆::hygR nda3KM311
yVV1842	GFP-Dis2::ura4+ ssu72∆::KanR nda3KM311
yVV1904	h+ GFP-Dis2::ura4+
yVV1969	SPK815 Sfc6-13myc::KanR mat1M leu1-32 ade6-216 his2 ura4D18					Ken Noma
yVV1970	SPK815 Rpc25-13myc::KanR mat1M leu1-32 ade6-210 his2 ura4					Ken Noma
yVV1997	h+ GFP-Dis2::ura4+ ppn1∆PP1(ABC)-3Flag::nat				ppn1∆PP1(ABC)=V508A, W510A,V519A,F521A,V552A,F554A					obtained by transformation of h+ GFP-Dis2::ura4+
yVV2018	h- pfs2-GFP::KanR leu1.32			Chris Norbury 464
yVV2217	h? cut14-GFP::ura4+ ppn1∆::hygR cut3.477				from LY834*yVV1707		difficulty to cross?
yVV2218	h? cut14-GFP::ura4+ ppn1∆::hygR cut3.477				from LY834*yVV1707		difficulty to cross?
yVV2229	h+ cut14-GFP::ura4+ swd2.2∆::hygR cut3.477				from LY834*yVV2044
yVV2230	h- cut14-GFP::ura4+ swd2.2∆::hygR cut3.477				from LY834*yVV2044
